# Supplementary material for: Metabolome-Based Genome-Wide Association Study Provides Genetic Insights Into the Natural Variation of Foxtail Millet
Source: Front Plant Sci. 2021 Jul 27;12:665530. doi: 10.3389/fpls.2021.665530 (PMC8353534; doi:10.3389/fpls.2021.665530)
Supplement: Supplementary file 2 [file Data_Sheet_2.xlsx]

## Sheet: Table S1 Sample information
Supplementary table 1. The list of collected 150 foxtail millet varieties.
Sample ID	Common name	Growing area	Classfication
ZY002	mao mao tou	Liaoning province	North China
ZY003	san bai	Shanxi province	North China
ZY004	zhan gu zi	Shandong province	North China
ZY005	hong miao zhan gu 4	Shanxi province	North China
ZY006	xiao bai gu	Hebei province	North China
ZY007	qing miao zhan gu	Hebei province	North China
ZY008	la ma huang zhan gu	Shanxi province	North China
ZY009	long zhao zhan	Shanxi province	North China
ZY010	qing niu gu	Hebei province	North China
ZY011	xiao ji 3	Shandong province	North China
ZY012	long zhao gu	Shanxi province	North China
ZY014	lu jiao bai	Shanxi province	North China
ZY015	gan fan dan	Shanxi province	North China
ZY016	ba dao gou	Liaoning province	North China
ZY017	hong miao zhan gu 2	Shanxi province	North China
ZY018	ma wei zhan	Liaoning province	North China
ZY020	huang zhan gu	Shanxi province	North China
ZY021	hua pi bai	Hainan province	South China
ZY022	xiao jin sui	Hebei province	North China
ZY023	qi tou huang 1	Liaoning province	North China
ZY024	kang lao gu	Hebei province	North China
ZY025	zhu sha jin	Hebei province	North China
ZY026	qi tou huang 3	Liaoning province	North China
ZY027	yu liang gu	Shandong province	North China
ZY028	hong san huang gu	Shanxi province	North China
ZY029	zi gan bai	Shandong province	North China
ZY030	da hei gu	Shanxi province	North China
ZY031	xiao hong gu	Yunnan province	South China
ZY032	yu hua bai	Shanxi province	North China
ZY033	san bian hua	Shanxi province	North China
ZY034	xiao qing gu	Hebei province	North China
ZY035	da ren da huang gu	Shanxi province	North China
ZY040	hong gan bai sha	Jining province	South China
ZY041	ha da li	Guizhou province	South China
ZY042	ba leng zi	Liaoning province	North China
ZY043	bai dao ba zi	Liaoning province	North China
ZY044	da huang pi	Shanxi province	North China
ZY048	bai gu zi	Liaoning province	North China
ZY049	si bu jin	Hebei province	North China
ZY056	hong zhan gu 2	Shanxi province	North China
ZY057	xiao qi tou	Hebei province	North China
ZY058	mao zhao zi	Jining province	North China
ZY059	lao sheng tou	Shanxi province	North China
ZY066	chi he gu	Hubei province	North China
ZY067	zhu sha nuo	Hebei province	North China
ZY070	huang xiao mi	Guizhou province	South China
ZY071	zao can xiao mi	Hunan province	South China
ZY073	da tou nuo	Hunan province	South China
ZY075	huang ke gou wei su （nuo su ）	Hainan province	South China
ZY076	huang ke gou wei su （xian su ）	Hunan province	North China
ZY078	xiao su	Hunan province	North China
ZY079	gou wei su （nuo xiao su ）	Hainan province	South China
ZY080	er guo zhai	Sichuan province	North China
ZY081	lu shan nong chang	Guizhou province	South China
ZY082	qian nan nong jia	Guizhou province	South China
ZY083	nuo xiao mi ##	Yunnan province	South China
ZY084	zao shu xiao mi	Yunnan province	South China
ZY085	du long jiang xiao mi	Yunnan province	South China
ZY086	ISE963	India	India
ZY087	ISE1037	India	India
ZY088	ISE1209	India	India
ZY089	ISE1299	India	India
ZY091	da tong 29	Shanxi province	North China
ZY092	nong gu 15	Hebei province	North China
ZY093	tai xuan 19	Hubei province	North China
ZY094	da tong 41	Shanxi province	North China
ZY095	1622-2	Neimenggu province Chifeng	North China
ZY097	chi 11-3129	Neimenggu province Chifeng	North China
ZY098	fen za 24hao	Shanxi province	North China
ZY099	Si122	India	India
ZY100	cheng gu 9hao	Hebei province Chengde	South China
ZY101	037-2-1-1	Gansu province	North China
ZY102	12-3052	Neimenggu province Chifeng	North China
ZY103	1341-39	Neimenggu province Chifeng	North China
ZY104	029-3-2-1	Gansu province	North China
ZY105	yu gu 18	Henan province	North China
ZY106	1322-15	Neimenggu province Chifeng	North China
ZY107	0410-4-2-1	Gansu province	North China
ZY108	k193	Neimenggu province Chifeng	North China
ZY109	k8328	Neimenggu province Chifeng	North China
ZY110	shu gu	Hebei province	North China
ZY111	032-1-1-1	Gansu province	North China
ZY112	da tong 40	Shanxi province	North China
ZY113	cheng 11-272	Jining province	North China
ZY114	chi 13-3	Neimenggu province Chifeng	North China
ZY115	0412-1-2-1	Gansu province	North China
ZY116	jin gu 5hao	Hebei province	North China
ZY118	Huangwu A2	Yunnan province	South China
ZY119	ji zhang gu 7hao	Hebei province	North China
ZY120	An15h-8216	Jining province	North China
ZY121	0416-1-1-1	Gansu province	North China
ZY122	zhang za gu 19hao	Shandong province	North China
ZY127	15HDCP30-1	Neimenggu province Chifeng	North China
ZY128	2007-1817	Neimenggu province	North China
ZY130	15HDCP53-1	Neimenggu province Chifeng	North China
ZY131	15DCP142-1	Hubei province	South China
ZY142	ji gu 16hao	Shandong province	North China
ZY143	ji gu 17hao	Shandong province	North China
ZY144	ji gu 18hao	Shandong province	North China
ZY145	ji gu 19hao	Shandong province	North China
ZY146	ji gu 20hao	Shandong province	North China
ZY147	long gu 11hao	Shanxi province	North China
ZY148	hui ning liang gu	Gansu province	North China
ZY149	qi 01	Heilongjiang province	North China
ZY150	qi 02	Heilongjiang province	North China
ZY151	zhang 13	Hebei province	North China
ZY152	zhang 07	Hebei province	North China
ZY153	zhang nong 35	Shandong province	North China
ZY154	jiang dong kuai	Hebei province	North China
ZY156	hong zhan gu 4	Shanxi province	North China
ZY158	huang ran gu	Guizhou province	South China
ZY159	long zhao	Shanxi province	North China
ZY160	da tong 2hao	Shanxi province	North China
ZY161	ISEmix-1	India	India
ZY163	Si064	Hebei province	North China
ZY164	gong ai 2hao	Jining province	North China
ZY165	DH2fuben	Hebei province	North China
ZY166	suan pi bai	Liaoning province	North China
ZY167	jiu gen qi	Hebei province	North China
ZY168	dong fang liang	Hebei province	North China
ZY169	mo si ke 9hao	Heilongjiang province	North China
ZY171	ISE-13-1	India	India
ZY172	ISE-49	India	India
ZY173	ISE-245	India	India
ZY174	ISE-120	India	India
ZY176	ISE-375	India	India
ZY177	ISE-1541	India	India
ZY178	ISE-132	India	India
ZY179	ISE-710	India	India
ZY180	ISE-745	India	India
ZY181	ISE-783	India	India
ZY182	ISE-1474	India	India
ZY183	ISE-907	India	India
ZY184	SE-kep-19	India	India
ZY185	ISE-1254	India	India
ZY186	ISE-1269	India	India
ZY187	ISEmix-2	India	India
ZY188	ISEmix-3	India	India
ZY189	ISEmix-4	India	India
ZY190	ISEmix-5	India	India
ZY191	ISE663	India	India
ZY192	ISE1563	India	India
ZY193	ISE1655	India	India
ZY194	ISE1681	India	India
ZY195	ISE507	India	India
ZY196	ISE1736	India	India
ZY197	ISE1745	India	India
ZY198	ISE1820	India	India
ZY199	ISE1892	India	India
ZY200	ISE1888	India	India

## Sheet: Table S2 Metabolite reporting c
Supplementary table 2. Metabolite reporting checklist for LC-MS
Level	Aspect	Information	Fill in
general aspect	Type of metabolome analysis	targeted metabolite analysis	TRUE
		non-targeted metabolite class scale profiling	FALSE
		non-targeted metabolome scale profiling	FALSE
		non-targeted finger printing of mass features	FALSE
	Type of quantification	absolute or quantification	Quantification
	Type of reference samples	chemcially defined	FALSE
		biologically defined	Divergent samples were mixed as the reference sample
	Type of replication	analytical (same analytical sample preparation)	1
		technological (same biological preparation)	1
		biological (same experimental condition)	2 (vegetative leaves of 150 millet accessions)
		full experiment	2
	Type of technology	reference publication	Plant Cell reference style. Fernie et .al (2011)
	Sample preparation	method of sample preparation	Extracted with pure methanol or 70% aqueous methanol (For more information, please see methods)
		method of chromatography/separation	Gradient elute (Column: Waters ACQUITY UPLC HSS T3 C18 (1.8 µm, 2.1 mm*100 mm)
		method of ionization	ESI, positive and negative model
		method of detection	Specify detection type (MS) and instrumentation (API 6500 Q TRAP LC/MS/MS System and Agilent 6520 accurate-mass time-of-flight (Q-TOF) mass spectrometry equipped)
metabolite/mass feature	Metabolite	metabolite name	Provided if queryable
		metabolite sum formula	Provided if queryable
		metabolite structure and public source of metabolite identifier	MassBank, KNAPSAcK, MoTo DB, METLIN, HMDB
	Identification	identification process	Manually supervized
		by authentic mass isotopomer added to one or all biological sample(s)	FALSE
		by authentic reference compound within a co-processed reference mixture	TRUE
		by authentic reference compound previously mapped to the analytical system	TRUE
		reference library	MassBank, KNAPSAcK, MoTo DB, METLIN, HMDB
		type of mass spectrum	Triple quadrupole-linear ion trap mass spectrometer (API 6500 Q-Trap) and Accurate-Mass time-of-flight (Q-TOF) mass spectrometry (Agilent 6520)
		by match of molecular mass (single mass fragment)	TRUE
		by match of fragments	TRUE
		by match of fragmentation pattern	TRUE
		by match of mass spectrum to reference library	Match the molecular mass (or accurate mass) and the main fragments if queryable
		type of retention index	FALSE
		by match of retention time (index) to reference library	FALSE
	Quantification	type of quantification	Relative quantification
	Validity testing	Recovery testing (chemical analog)	FALSE
		Recovery testing (internally added mass isotopomer)	FALSE
		Recovery testing (mixture of most divergent samples from the experiment)	FALSE
		Test for linear range	FALSE
		Limit of quantification (LOQ)	FALSE
		Limit of detection (LOD)	FALSE

## Sheet: Table S3 Scheduled MRM transiti
Supplementary table 3. Scheduled MRM transitions for widely targeted metabolite analysis in millet leaf.
Peak number	Ion mode	Precursor ions (Q1, Da)	Rentention time (min)	Major fragments (Da)	Compounds	Metabolite Class	Formula	Identification (level)	CV value of mix
GZ0004	Negative	619	0.56	559.1, 601.1, 335, 477.1, 537	unknown	unknown			21.5224
GZ0008	Negative	629.1	0.58	334.8, 432.9, 236.8, 332.8, 234.9	unknown	unknown			7.22457
GZ0011	Negative	681.1	0.62	484.8, 190.7, 386.8, 327, 200.9	unknown	unknown			26.0983
GZ0016	Negative	735.1	0.63	343, 200.9, 539, 441, 299	unknown	unknown			11.8509
GZ0020	Negative	480.1	0.64	201.8, 200.9, 283.9, 479.9, 303.5	unknown	unknown			9.73248
GZ0024	Negative	651.1	0.65	357, 156.7, 158.8, 200.9, 455.1	unknown	unknown			17.4902
GZ0028	Negative	887.1	0.65	396.9, 495, 200.9, 691.1, 593	unknown	unknown			18.3948
GZ0030	Negative	141.03	0.65	78.5, 86.5, 96.6, 70.6, 134.6	trans,trans-Muconic acid	Organic acids	C6H6O4	A	8.22752
GZ0031	Negative	168	0.66	167.8, 103.5, 135.5, 136.6, 109.9	3-N-Methyl-L-histidine	Amino acids and derivatives	C7H11N3O2	A	7.87311
GZ0033	Negative	179.1	0.67	134.6, 119.7, 178.8, 151.6, 118.5	unknown	unknown			10.5639
GZ0035	Negative	431.1	0.67	200.8, 289.1, 234.8, 232.9, 202.9	unknown	unknown			8.63375
GZ0036	Negative	783.5	0.67	489.3, 315.4, 756.9, 588.1, 686.2	unknown	unknown			14.2315
GZ0037	Negative	333.1	0.69	152.7, 333, 240.9, 234.7, 58.5	unknown	unknown			13.0488
GZ0040	Negative	396.1	0.69	169.8, 335.9, 113.5, 130.7, 167	unknown	unknown			16.7223
GZ0042	Negative	173.1	0.69	130.8, 72.4, 92.6, 61.5, 136.8	L-(+)-Arginine	Amino acids and derivatives	C6H14N4O2	A	7.7459
GZ0044	Negative	423.1	0.69	144.8, 227.2, 325, 242.9, 323.1	unknown	unknown			10.5557
GZ0047	Negative	154.1	0.69	92.5, 111.7, 79.7, 93.2, 153.9	unknown	unknown			6.24856
GZ0048	Negative	132	0.7	87.6, 131.6, 70.5, 114.8, 113.7	L-Aspartic acid	Amino acids and derivatives	C4H7NO4	A	3.97662
GZ0050	Negative	132	0.7	87.6, 70.5, 131.8, 114.7, 71.5	unknown	unknown			4.78043
GZ0055	Negative	422.1	0.71	190.9, 191.9, 422.1, 126.8, 172.8	unknown	unknown			19.4519
GZ0056	Positive	146.1	0.71	101.6, 127.7, 145.8, 83.7, 73.7	L-Glutamic acid	Amino acids and derivatives	C5H9NO4	A	10.5877
GZ0059	Negative	424.1	0.71	183.8, 191.9, 190.9, 349.9, 61.5	unknown	unknown			17.358
GZ0063	Negative	375	0.72	190.9, 110.5, 300.7, 314.9, 108.7	unknown	unknown			14.9294
GZ0064	Negative	104	0.72	74.1	L-Serine	Amino acids and derivatives	C3H7NO3	A	10.5078
GZ0067	Negative	318.1	0.72	190.8, 126.8, 318, 108.6, 172.8	unknown	unknown			16.4592
GZ0068	Negative	327.1	0.73	327, 297, 266.9, 190.9, 206.9	unknown	unknown			16.9173
GZ0070	Negative	120.02	0.73	87.5, 61.4, 103.4, 75.7, 88.9	L-Cysteine	Amino acids and derivatives	C3H7NO2S	A	19.2489
GZ0071	Negative	181.08	0.74	70.5, 180.8, 104.6, 100.7, 72.6	D-Sorbitol	Carbohydrates	C6H14O6	A	13.5175
GZ0073	Negative	174.1	0.74	130.8, 73.5, 93.8, 111.5, 72.5	unknown	unknown			7.47571
GZ0074	Negative	500.1	0.74	61.6, 112.6, 342.1, 341.2, 272	unknown	unknown			27.7667
GZ0076	Negative	179	0.74	74.5, 178.8, 80.5, 72.6, 70.5	unknown	unknown			6.62827
GZ0079	Negative	239	0.74	178.9, 70.5, 160.9, 86.6, 58.6	unknown	unknown			15.486
GZ0080	Negative	179	0.74	74.5, 178.8, 72.5, 80.5, 70.5	D(+)-Glucose	Carbohydrates	C6H12O6	A	7.25581
GZ0082	Positive	118	0.74	73.6, 71.2, 85.6, 69.6, 97.4	L-Threonine	Amino acids and derivatives	C4H9NO3	A	13.0333
GZ0085	Negative	228.1	0.75	61.4, 165.9, 209.8, 126.7, 154	unknown	unknown			13.6829
GZ0088	Negative	179	0.75	86.5, 74.5, 70.5, 58.5, 160.9	Glucose	Carbohydrates	C6H12O6	A	8.09026
GZ0089	Negative	474.1	0.76	295.9, 212.9, 414.1, 383.9, 277.9	unknown	unknown			15.4248
GZ0092	Negative	600.1	0.76	112.7, 130.8, 428.3, 134.7, 110.4	unknown	unknown			26.726
GZ0095	Negative	460.1	0.76	61.5, 162.7, 188.9, 135.6, 302	Anthranilate O-hexosyl-O-hexoside	Benzoic acid derivatives	C19H27NO12	B	22.4806
GZ0096	Negative	341	0.76	341, 70.5, 112.7, 178.9, 100.6	unknown	unknown			9.8557
GZ0098	Negative	151.146	0.76	70.6, 108.6, 72.7, 100.7, 78.5	D-Arabitol	Carbohydrates	C5H12O5	A	10.3568
GZ0100	Negative	534.1	0.77	191.8, 190.8, 127.1, 173.4, 193.7	unknown	unknown			7.90812
GZ0103	Negative	683.1	0.77	341.1, 611.2, 554.3, 378.2, 593.1	unknown	unknown			13.8272
GZ0106	Negative	179.157	0.78	74.5, 178.8, 160.8, 142.8, 72.5	unknown	unknown			13.98
GZ0109	Negative	626.1	0.79	283.9, 525, 282.7, 323, 424	unknown	unknown			19.8372
GZ0118	Negative	191	0.82	111.1, 87, 85, 72.9, 129.1	Citric acid	Organic acids	C6H8O7	A	6.94635
GZ0121	Negative	436.1	0.83	110.7, 127.7, 404, 200.8, 283.8	unknown	unknown			10.0016
GZ0124	Negative	647.1	0.83	110.7, 606.2, 588.2, 616, 304.9	unknown	unknown			41.3091
GZ0128	Negative	130.07	0.89	87.6, 85.5, 129.7, 84.4, 101.3	Creatine	Organic acids	C4H9N3O2	A	6.67383
GZ0129	Negative	165.05	0.96	74.5, 86.6, 164.7, 104.7, 72.5	D-Xylonic acid	Organic acids	C5H10O6	A	12.2356
GZ0130	Negative	147	0.96	86.6, 84.6, 146.8, 128.7, 102.6	Citramalate	Organic acids	C5H8O5	B	13.8419
GZ0132	Negative	173.053	1.02	111.1, 85.1, 125.1, 99.1, 155.1	Shikimic acid	Organic acids	C7H10O5	A	13.8396
GZ0134	Negative	133	1.03	72.9, 70.9, 115.1, 89.1, 78.7	L(-)-Malic acid	Organic acids	C4H6O5	A	34.4896
GZ0138	Negative	103.047	1.09	102.5, 58.5, 86.6, 84.5, 60	3-Hydroxybutyrate	Organic acids	C4H8O3	A	23.6775
GZ0142	Negative	565.1	1.1	323.1, 475.1, 385.1, 210.9, 403.1	unknown	unknown			29.6577
GZ0144	Negative	565.1	1.1	323, 475.1, 384.9, 521.4, 505.1	Uridine 5'-diphospho-D-glucose	Nucleotide and its derivates	C15H24N2O17P2	B	11.7149
GZ0146	Negative	313.1	1.1	313.1, 270, 209.9, 113.8, 252.9	unknown	unknown			25.7056
GZ0149	Negative	290.1	1.1	127.7, 289.9, 199.9, 104.6, 245.8	unknown	unknown			16.6004
GZ0153	Negative	308.1	1.11	127.7, 308, 168.7, 209.9, 142.8	unknown	unknown			17.8118
GZ0156	Negative	187.2	1.11	186.9, 124.7, 126.7, 142.9, 168.9	unknown	unknown			18.9816
GZ0158	Negative	213	1.11	96.5, 140.6, 213, 78.5, 150.7	Deoxyribose 5-phosphate	Nucleotide and its derivates	C5H11O7P	A	20.593
GZ0160	Negative	191	1.11	111.1, 85, 87, 73, 127.2	Quinic acid	Quinate and its derivatives	C7H12O6	A	17.4918
GZ0161	Negative	525.1	1.11	138.7, 182.8, 507, 333, 110.6	unknown	unknown			15.3176
GZ0164	Negative	145	1.11	100.6, 72.5, 144.8, 82.6, 86.6	unknown	unknown			17.7592
GZ0166	Negative	854.1	1.11	540.2, 190.8, 110.6, 732.3, 328.1	unknown	unknown			16.3368
GZ0167	Negative	742.1	1.11	620.2, 408, 550.3, 724.3, 652.1	NADP	Others	C21H28N7O17P3	A	22.5985
GZ0169	Positive	306	1.12	127.8, 142.8, 178.8, 306, 210	Glutathione reduced form	Amino acids and derivatives	C10H17N3O6S	A	11.1279
GZ0174	Negative	272.1	1.12	272, 127.7, 211.9, 142.8, 199.9	unknown	unknown			13.3305
GZ0177	Negative	348.1	1.12	348, 110.7, 78.4, 127.8, 133.7	unknown	unknown			16.1628
GZ0179	Positive	662.11	1.12	540.2, 346.3, 328.2, 426.2, 408.2	Nicotinic acid adenine dinucleotide	Nucleotide and its derivates	C21H26N6O15P2	A	9.45977
GZ0181	Negative	89	1.12	88.5, 60.5, 70.6, 86.2, 72.7	unknown	unknown			24.3795
GZ0184	Negative	417.1	1.12	417.1, 281.9, 327, 123.7, 110.7	unknown	unknown			21.8648
GZ0187	Negative	611.1	1.12	483, 610.9, 338.8, 305.9, 179.2	unknown	unknown			8.13697
GZ0188	Positive	128	1.12	127.7, 81.6, 97.6, 83.5, 85.7	L-Pipecolic acid	Amino acids and derivatives	C6H11NO2	A	24.5337
GZ0191	Negative	732.1	1.12	540.1, 328.6, 346.5, 408.7, 426.4	unknown	unknown			24.3442
GZ0192	Negative	217	1.12	126.7, 96.5, 110.7, 216.8, 172.8	(5-L-Glutamyl)-L-amino acid	Amino acids and derivatives	C8H14N2O5	A	32.4871
GZ0194	Positive	150	1.13	132.6, 121.6, 70.5, 149.8, 108.1	Guanine	Nucleotide and its derivates	C5H5N5O	A	14.3857
GZ0196	Negative	122.03	1.13	77.5, 93.6, 121.7, 89.5, 63.5	unknown	unknown			13.1952
GZ0197	Negative	323	1.13	323, 232.8, 202.8, 160.7, 168.7	Uridine 5'-monophosphate	Nucleotide and its derivates	C9H13N2O9P	A	9.0291
GZ0201	Negative	134.1	1.15	133.7, 106.7, 91.6, 71.5, 115.7	unknown	unknown			9.34298
GZ0203	Negative	368.1	1.15	368, 277.9, 129.8, 307.9, 235.9	unknown	unknown			6.30663
GZ0204	Negative	647.1	1.15	606.1, 615.9, 587.9, 397.7, 415.3	unknown	unknown			8.47127
GZ0208	Negative	357.1	1.16	244.8, 356.9, 107.7, 122.8, 186.8	unknown	unknown			20.3302
GZ0211	Negative	487.1	1.18	397, 469.2, 331.1, 427, 242.9	unknown	unknown			11.526
GZ0215	Positive	130.1	1.23	129.7, 87.6, 85.6, 112.8, 111.7	L-Leucine	Amino acids and derivatives	C6H13NO2	A	12.8309
GZ0216	Negative	118	1.26	73.6, 72.6, 117.6, 99.6, 85.4	Aminomalonic acid	Organic acids	C3H5NO4	A	14.1625
GZ0218	Negative	117.03	1.26	72.5, 73.2, 116.6, 98.5, 99.6	unknown	unknown			5.99634
GZ0219	Negative	345.1	1.28	345, 150.8, 212.9, 132.7, 110.7	unknown	unknown			16.3508
GZ0220	Negative	337.1	1.29	337, 110.7, 152.8, 277, 120.7	unknown	unknown			9.45387
GZ0223	Negative	447.1	1.3	447, 357, 429, 374.9, 386.8	unknown	unknown			7.12024
GZ0227	Negative	482.1	1.31	394.1, 391.8, 464.1, 346, 437.9	unknown	unknown			10.4589
GZ0233	Negative	161	1.35	142.8, 160.7, 116.7, 114.7, 98.6	unknown	unknown			9.13458
GZ0236	Negative	272.1	1.41	272, 108.7, 107.7, 142.8, 211.8	unknown	unknown			6.09607
GZ0240	Negative	554.1	1.42	332, 464.1, 331.1, 494.1, 536.2	unknown	unknown			9.79636
GZ0243	Positive	267.08	1.42	134.9, 266.9, 107.9, 136.5, 194.8	Hypoxanthine-9-β-D-arabinofuranoside	Nucleotide and its derivates	C10H12N4O5	A	7.70145
GZ0246	Negative	283.1	1.45	150.8, 283, 149.8, 133.8, 132.7	unknown	unknown			8.21414
GZ0249	Negative	282.092	1.46	133.1, 149.7, 150.5, 281.9, 134.4	unknown	unknown			5.74306
GZ0253	Negative	238.1	1.49	238, 147.7, 152.8, 193.9, 163.6	unknown	unknown			10.8332
GZ0257	Negative	219.1	1.52	157.1, 219, 130.1, 144.2, 128.2	5-Hydroxy-L-tryptophan	Amino acids and derivatives	C11H12N2O3	A	14.4077
GZ0259	Negative	331.1	1.55	331, 168.8, 150.8, 124.8, 167.8	unknown	unknown			8.41231
GZ0260	Negative	153	1.55	78.8, 125.1, 93.1, 77, 81	Diethyl phosphate	Organic acids	C4H11O4P	B	5.49977
GZ0265	Negative	424.1	1.63	424.1, 244, 243, 363.9, 406	unknown	unknown			16.6997
GZ0267	Negative	165	1.65	164.7, 149.7, 120.7, 121.7, 148.7	7-Methylxanthine	Nucleotide and its derivates	C6H6N4O2	A	9.39333
GZ0268	Negative	402.1	1.65	402, 265.9, 179.9, 326, 264.9	unknown	unknown			5.77058
GZ0270	Positive	182.05	1.66	137.7, 107.7, 181.8, 119.7, 122.7	4-Pyridoxic acid	Vitamins	C8H9NO4	A	5.3832
GZ0271	Negative	401.1	1.66	401, 265, 179.2, 325.3, 209.2	unknown	unknown			5.91645
GZ0274	Negative	390.1	1.7	390, 127.8, 346.1, 165.8, 330.1	unknown	unknown			11.9646
GZ0275	Negative	492.1	1.7	402.1, 432.1, 372.1, 474.1, 400.3	unknown	unknown			14.5745
GZ0276	Negative	169.022	1.71	124.7, 168.8, 122.7, 78.5, 96.6	unknown	unknown			5.53815
GZ0280	Negative	307.1	1.74	144.8, 143.8, 307, 126.8, 246.9	unknown	unknown			7.13395
GZ0281	Negative	472.1	1.74	382.1, 371.1, 412.1, 384, 454.1	unknown	unknown			14.9853
GZ0287	Negative	631.1	1.82	315, 152.8, 571.2, 151.8, 466.1	unknown	unknown			9.80366
GZ0292	Negative	657.1	1.83	315.1, 639.2, 597.2, 613.3, 567.3	unknown	unknown			7.18458
GZ0295	Negative	463.1	1.83	463.1, 124.7, 419, 403.1, 400.1	unknown	unknown			5.93273
GZ0296	Negative	315.1	1.83	152.1, 153.2, 108.1, 109.2, 123.1	2,5-dihydroxy benzoic acid O-hexside	Benzoic acid derivatives	C13H16O9	B	7.15525
GZ0297	Negative	582.1	1.85	315, 522.2, 564.2, 538.1, 519	unknown	unknown			10.0538
GZ0302	Negative	328.1	1.86	328, 133.7, 134.8, 135.7, 268.1	Cyclic AMP	Nucleotide and its derivates	C10H12N5O6P	A	7.19993
GZ0303	Negative	326.1	1.86	134.4, 133.4, 135.5, 107.2, 266	unknown	unknown			5.25897
GZ0306	Negative	409.1	1.86	409, 337, 319.1, 349, 391.1	unknown	unknown			6.43714
GZ0312	Negative	821.1	1.9	761.6, 315.3, 789.6, 803.8, 731.5	unknown	unknown			21.3909
GZ0314	Negative	355.1	1.91	120.7, 180.8, 172.8, 355.1, 267	unknown	unknown			5.61694
GZ0316	Negative	299.1	1.91	137.2, 93.1, 167.3, 165, 123.2	Salicylic acid O-glucoside	Phytohormones	C13H16O8	B	5.95672
GZ0324	Negative	389.1	1.93	315, 389, 152.8, 223.9, 353.1	unknown	unknown			51.4347
GZ0326	Negative	207.1	1.94	206.9, 162.9, 164.7, 134.7, 191.9	unknown	unknown			7.37549
GZ0329	Negative	164.1	1.94	146.7, 147.5, 163.8, 102.8, 71.6	unknown	unknown			4.81114
GZ0332	Negative	472	1.94	411.9, 409.1, 154.8, 454.1, 371.1	unknown	unknown			7.916
GZ0342	Negative	404.1	2	404.1, 61.5, 306, 123.7, 322	unknown	unknown			12.9654
GZ0343	Negative	403.1	2	403, 305, 223, 315.2, 367.1	unknown	unknown			7.66653
GZ0349	Negative	333.1	2.03	333, 315.1, 169.8, 167.8, 124.8	unknown	unknown			6.26503
GZ0353	Negative	117.1	2.04	99.5, 116.6, 72.5, 100.9, 103.6	3-Hydroxy-3-methyl butyric acid	Organic acids	C5H10O3	A	9.81304
GZ0356	Negative	369	2.07	150.8, 205, 308.9, 351.2, 166.7	unknown	unknown			20.9979
GZ0358	Negative	395.1	2.08	335, 395, 190.9, 146.8, 230.9	unknown	unknown			10.816
GZ0361	Negative	371	2.08	235, 371, 247, 176.2, 265	unknown	unknown			5.86656
GZ0362	Negative	371.1	2.09	371.1, 235.2, 247, 176.3, 265	unknown	unknown			5.07288
GZ0365	Negative	521.2	2.09	317.1, 139.8, 154.8, 359.2, 138.8	unknown	unknown			25.3266
GZ0368	Negative	624.1	2.11	179.8, 564.3, 135.8, 197.9, 561.4	unknown	unknown			8.34404
GZ0373	Negative	375.1	2.12	375, 144.8, 152.8, 216.8, 126.8	unknown	unknown			5.39907
GZ0377	Negative	382	2.14	133.8, 205.9, 114.7, 266, 249.9	unknown	unknown			9.77921
GZ0378	Negative	579	2.15	327.1, 357.1, 429.1, 308.9, 331.2	unknown	unknown			7.70126
GZ0381	Negative	203.1	2.15	202.8, 130.7, 104.6, 112.6, 160.7	unknown	unknown			11.413
GZ0382	Negative	167.1	2.16	122.7, 121.6, 166.8, 107.6, 151.8	Homogentisic acid	Organic acids	C8H8O4	A	10.2165
GZ0384	Negative	311.1	2.16	311, 148.8, 250.9, 172, 190.9	unknown	unknown			7.13887
GZ0386	Negative	515.1	2.17	471.1, 200.9, 321.3, 218.9, 191	unknown	unknown			4.01741
GZ0387	Negative	329.1	2.18	166.8, 151.8, 107.8, 122.8, 329	unknown	unknown			5.02075
GZ0389	Negative	435.1	2.19	120.7, 435, 399.1, 200.9, 353	unknown	unknown			6.83988
GZ0391	Negative	592.1	2.22	532.2, 502.2, 373.2, 574.3, 529.4	unknown	unknown			8.5338
GZ0393	Negative	618.1	2.22	399.1, 217.9, 528.2, 558.3, 120.8	unknown	unknown			6.89336
GZ0394	Negative	319.1	2.22	319, 216.8, 162.7, 186.8, 275	unknown	unknown			19.4294
GZ0398	Negative	367.1	2.26	367, 249, 163.9, 146.9, 308.9	unknown	unknown			11.6957
GZ0399	Negative	343.1	2.27	162.8, 343, 134.8, 118.9, 270.9	unknown	unknown			6.56437
GZ0401	Negative	269.1	2.27	96.5, 269, 186.7, 208.8, 166.7	unknown	unknown			7.3979
GZ0402	Negative	310	2.27	309.9, 269.9, 271.9, 177.9, 249.9	unknown	unknown			8.98383
GZ0403	Negative	291.2	2.29	118.7, 119.3, 291, 249, 126.8	N-p-Coumaroyl hydroxyagmatine	Phenolamides	C14H20N4O3	B	9.46398
GZ0404	Negative	290.1	2.3	119.7, 118.7, 290, 173.9, 217.9	unknown	unknown			16.9451
GZ0407	Negative	345.1	2.31	345, 166.8, 181.8, 182.9, 122.7	Syringaldehyde O-glucoside	Others	C15H20O9	B	10.794
GZ0409	Negative	750.1	2.31	690.3, 426.1, 486.1, 732.4, 323.2	unknown	unknown			7.77185
GZ0413	Negative	400	2.33	219.9, 340.2, 315.1, 309.9, 237.8	unknown	unknown			20.027
GZ0416	Negative	676.1	2.34	323.1, 616.2, 613.3, 658.3, 328.1	unknown	unknown			7.87486
GZ0419	Negative	359.1	2.34	197.1, 182.1, 138.1, 123.1, 137.2	Syringic acid O-glucoside	Benzoic acid derivatives	C15H20O10	B	9.49523
GZ0422	Negative	700.1	2.35	476.2, 436.1, 377.1, 640.3, 333.1	unknown	unknown			17.6158
GZ0425	Negative	215.1	2.35	122.5, 168.7, 128.8, 215, 61.6	unknown	unknown			6.13787
GZ0427	Negative	701	2.36	377.2, 477.4, 437.1, 436.1, 641.4	unknown	unknown			10.9711
GZ0430	Negative	741.2	2.36	697.5, 323.2, 417.2, 679.4, 681.4	unknown	unknown			10.4688
GZ0432	Negative	472.1	2.37	404.4, 316.2, 454.4, 315.3, 385.3	unknown	unknown			8.235
GZ0438	Negative	353	2.43	191.1, 179.2, 135.2, 161.1, 309.3	Neochlorogenic acid (5-O-Caffeoylquinic acid)	Quinate and its derivatives	C16H18O9	A	4.05003
GZ0440	Negative	351.1	2.44	351.1, 132.7, 259, 241, 231	unknown	unknown			15.646
GZ0443	Negative	583.2	2.44	361.2, 565.4, 523.3, 421.1, 385.2	unknown	unknown			33.0124
GZ0446	Negative	499.2	2.45	173.2, 163.2, 337.2, 191.2, 325.3	3-O-p-coumaroyl quinic acid O-hexoside	Quinate and its derivatives	C22H28O13	B	6.63172
GZ0448	Negative	481.1	2.46	270.9, 256, 240.9, 391.1, 421.1	unknown	unknown			7.83995
GZ0450	Negative	153.1	2.47	109.1, 108.1, 123.1, 81.1, 91.2	Protocatechuic acid	Benzoic acid derivatives	C7H6O4	A	6.04174
GZ0453	Negative	812.1	2.48	323.1, 324.2, 722.5, 743.5, 632.4	unknown	unknown			24.827
GZ0456	Negative	356	2.49	356, 209.9, 96.5, 165.8, 144.8	unknown	unknown			15.406
GZ0457	Negative	465.1	2.5	465.1, 284.9, 241, 166.9, 329.2	Cyanidin O-syringic acid	Anthocyanins	C24H19O10+	B	11.3691
GZ0460	Negative	315.1	2.5	109.1, 152.8, 135.3, 153.8, 65	Protocatechuic acid O-glucoside	Benzoic acid derivatives	C13H16O9	B	7.62204
GZ0461	Negative	145.06	2.51	100.6, 82.6, 80.6, 144.8, 116.7	2-Methylglutaric acid	Organic acids	C6H10O4	A	9.31031
GZ0462	Negative	843.1	2.52	355.1, 192.8, 627.3, 774.6, 825.6	unknown	unknown			7.09399
GZ0465	Negative	388.1	2.52	388, 316.1, 344.1, 328.1, 370.1	unknown	unknown			11.8331
GZ0468	Negative	386.1	2.53	127.8, 386, 163.9, 162.8, 180.9	unknown	unknown			7.49338
GZ0469	Negative	829.1	2.54	323.2, 605.3, 505.2, 625.3, 769.4	unknown	unknown			10.573
GZ0471	Negative	528.1	2.54	465.1, 384.1, 342.1, 426.2, 510.3	unknown	unknown			8.211
GZ0472	Negative	516.1	2.54	498.2, 480.3, 456.1, 324, 354.2	unknown	unknown			12.621
GZ0473	Negative	231.1	2.55	230.9, 150.7, 186.8, 118.7, 106.8	unknown	unknown			10.9023
GZ0476	Negative	345.1	2.56	345.1, 166.8, 120.7, 257, 182.9	unknown	unknown			5.29537
GZ0479	Negative	265.1	2.57	115.7, 264.9, 157.9, 192.7, 133.6	unknown	unknown			14.4864
GZ0481	Negative	488.1	2.58	488.1, 118.7, 162.8, 119.8, 163.9	unknown	unknown			6.72477
GZ0486	Negative	404.1	2.6	160.8, 178.8, 341, 134.8, 61.5	unknown	unknown			10.5401
GZ0489	Negative	818.1	2.6	136.7, 518.1, 749.2, 656.1, 758.4	unknown	unknown			8.71895
GZ0491	Negative	612.1	2.61	492.3, 432.2, 594.4, 491.2, 312.4	unknown	unknown			13.6204
GZ0492	Negative	244.1	2.61	95.6, 243.7, 164.8, 152.5, 209	unknown	unknown			6.50715
GZ0494	Negative	442	2.61	233.8, 354, 171.8, 360.1, 136.8	unknown	unknown			15.3252
GZ0495	Negative	167.1	2.61	120.6, 92.6, 103.4	3,4-Dihydroxybenzeneacetic acid	Organic acids	C8H8O4	A	12.5028
GZ0498	Negative	386	2.62	209.9, 96.5, 181.8, 150.7, 151.8	unknown	unknown			11.428
GZ0503	Negative	398.1	2.63	235.9, 380, 137.7, 338.1, 234.9	unknown	unknown			10.7251
GZ0505	Positive	188.043	2.64	143.8, 141.6, 117.8, 61.5, 101.6	Kynurenic acid	Organic acids	C10H7NO3	A	4.03421
GZ0507	Negative	359	2.65	197.2, 359, 239.1, 153.2, 211.3	unknown	unknown			23.5988
GZ0509	Negative	583.2	2.66	222.9, 385.1, 313.1, 421.1, 565.3	unknown	unknown			13.2014
GZ0511	Negative	481.1	2.66	445.4, 319.2, 463.3, 301.4, 283.3	5-O-p-coumaroyl shikimic acid O-hexoside	Quinate and its derivatives	C22H26O12	B	17.2158
GZ0514	Negative	484.1	2.67	440.1, 466.2, 218.1, 424, 152.7	unknown	unknown			10.3871
GZ0519	Negative	758.1	2.68	560.4, 638.5, 458.2, 313.1, 559.3	unknown	unknown			12.4336
GZ0522	Negative	696.1	2.69	627.3, 517.3, 397.2, 507.4, 329.3	unknown	unknown			14.2612
GZ0525	Negative	131.08	2.7	84.6, 130.8, 86.6, 94.6, 68.7	5-hydroxyhexanoic acid	Organic acids	C6H12O3	A	8.86402
GZ0526	Negative	784.2	2.7	437.7, 346.8, 627.8, 593.9, 439.8	unknown	unknown			9.17504
GZ0528	Negative	175.1	2.71	131.3, 85.1, 115.2, 157.2, 73.1	2-Isopropylmalate	Organic acids	C7H12O5	B	5.12872
GZ0530	Negative	784.2	2.71	437.9, 346.9, 628.1, 594.1, 346	Flavin adenine dinucleotide (FAD)	Nucleotide and its derivates	C27H33N9O15P2	A	12.9818
GZ0532	Negative	625.1	2.74	593.4, 463.3, 505.3, 607.4, 581.4	Tricetin-O-diglucoside	Flavone	C27H30O7	B	12.139
GZ0537	Negative	401.2	2.78	138.8, 190.9, 221, 152.9, 401.1	unknown	unknown			32.9722
GZ0540	Negative	660.1	2.79	597.3, 487.3, 345.4, 477.4, 367.4	unknown	unknown			10.3986
GZ0542	Negative	460.1	2.8	161.8, 160.8, 358.1, 316.1, 108.7	unknown	unknown			16.5723
GZ0543	Negative	353.095	2.81	191.7, 173.7, 190.2, 192.8, 179.7	unknown	unknown			11.3242
GZ0546	Negative	459.1	2.81	459.1, 357.1, 315.1, 152.8, 151.8	unknown	unknown			9.80451
GZ0547	Negative	872.1	2.82	534.3, 345.2, 465.1, 353.1, 190.8	unknown	unknown			9.464
GZ0548	Negative	337.1	2.83	155.8, 171.6, 190.7, 93.1, 118.9, 173.1	1-O-p-Coumaroyl quinic acid	Quinate and its derivatives	C16H18O8	B	23.3836
GZ0549	Negative	293.1	2.83	293, 130.8, 84.6, 112.7, 70.5	unknown	unknown			6.08408
GZ0551	Negative	988.1	2.84	650.3, 868.3, 928.5, 530, 336.9	unknown	unknown			24.2389
GZ0554	Negative	936.1	2.84	598.4, 597.3, 487.3, 488.3, 345.1	unknown	unknown			6.15897
GZ0557	Negative	612.1	2.85	382.4, 502.6, 492.8, 594.7, 314.9	unknown	unknown			11.0313
GZ0565	Negative	277.13	2.87	277.1, 118.7, 145.8, 142.8, 199	unknown	unknown			5.20658
GZ0566	Negative	580.1	2.88	517.2, 328.2, 61.5, 430.2, 327	unknown	unknown			18.6276
GZ0569	Negative	269.1	2.88	269, 96.5, 189, 164.8, 206.9	unknown	unknown			10.8169
GZ0572	Negative	588.1	2.89	570.3, 552.2, 528.3, 525.1, 388.1	unknown	unknown			11.8269
GZ0573	Negative	334.1	2.9	334.1, 107.9, 290.1, 159.7, 246	unknown	unknown			17.2479
GZ0577	Negative	267.1	2.94	96.5, 78.5, 159.8, 158.8, 267	unknown	unknown			6.57233
GZ0578	Negative	353.1	2.94	190.8, 134.8, 172.9, 178.8, 353.1	4-O-Caffeoyl quinic acid (criptochlorogenic acid)	Quinate and its derivatives	C16H18O9	B	20.0682
GZ0579	Negative	261.1	2.94	73.5, 260.9, 131.7, 115.6, 200.9	unknown	unknown			4.33239
GZ0580	Negative	741.2	2.95	327.2, 357.3, 591.6, 579.5, 459.4	unknown	unknown			19.7691
GZ0582	Negative	326.1	2.97	145.8, 144.8, 117.8, 116.7, 119.9	unknown	unknown			6.17391
GZ0587	Negative	741.2	2.99	579.6, 327.8, 429.7, 459.8, 357.9	unknown	unknown			25.1283
GZ0589	Negative	639.1	3	519.3, 477.2, 409.2, 341.2, 529.4	unknown	unknown			13.8621
GZ0592	Negative	712.1	3	192.8, 193.9, 356.2, 355.1, 133.8	unknown	unknown			5.95197
GZ0593	Negative	137.1	3.01	136.7, 92.6, 135.7, 107.7, 108.7	Protocatechuic aldehyde	Benzoic acid derivatives	C7H6O3	A	17.9684
GZ0596	Negative	392.1	3.01	61.5, 166.8, 193.8, 192.9, 134.7	unknown	unknown			13.3264
GZ0603	Negative	137.03	3.03	92.3, 93.3, 136.7, 94.2, 64.6	4-Hydroxybenzoic acid	Organic acids	C7H6O3	A	13.0325
GZ0606	Negative	518	3.06	235.9, 166.9, 304, 398.1, 266	unknown	unknown			12.0894
GZ0608	Negative	777.1	3.07	615.5, 579.7, 571.7, 741.7, 409.5	unknown	unknown			13.8638
GZ0609	Negative	593.2	3.07	593.2, 474, 354.1, 432.1, 383.9	Luteolin C-rhamnoside-C-hexoside	Flavone C-glycosides	C27H30O15	B	7.43021
GZ0611	Negative	341	3.08	134.8, 178.8, 190.8, 160.9, 172.9	Caffeic acid O-glucoside	Hydroxycinnamoyl derivatives	C15H18O9	B	9.13179
GZ0614	Negative	210	3.09	191.8, 147.8, 209.9, 72.5, 119.7	unknown	unknown			12.4535
GZ0616	Negative	296.1	3.09	143.8, 296, 157.8, 171.8, 200	unknown	unknown			6.26815
GZ0617	Negative	766.1	3.1	591.4, 722.5, 748.5, 646.4, 734.6	unknown	unknown			19.7645
GZ0618	Negative	685	3.1	565.3, 595.3, 523.3, 667.6, 653.3	unknown	unknown			13.8881
GZ0619	Negative	982.1	3.11	595.3, 922.6, 610.5, 382, 579.3	unknown	unknown			10.9898
GZ0620	Negative	658.1	3.11	595.3, 343.1, 373.2, 614.4, 577.3	unknown	unknown			18.3909
GZ0624	Negative	418.1	3.12	61.4, 174.8, 355.1, 159.8, 192.9	unknown	unknown			13.856
GZ0627	Negative	385.1	3.13	223.2, 169.2, 205.2, 164.2, 149.2	1-O-beta-D-Glucopyranosyl sinapate	Hydroxycinnamoyl derivatives	C17H22O10	B	4.57597
GZ0629	Negative	934.1	3.14	596.3, 595.3, 578.3, 577.3, 343.2	unknown	unknown			14.2083
GZ0632	Negative	236.1	3.15	146.7, 163.8, 71.7, 102.7, 235.4	unknown	unknown			7.58879
GZ0633	Negative	619.1	3.16	581.3, 329.1, 327, 359.2, 539.2	Cyanidin O-diacetyl-hexoside-O-glyceric acid	Anthocyanins	C28H29O16+	B	6.48865
GZ0636	Negative	399.1	3.17	144.7, 116.7, 162.8, 339.2, 118.8	unknown	unknown			10.0775
GZ0639	Negative	337	3.17	164.2, 172, 162.6, 92.4, 190.4	unknown	unknown			9.61034
GZ0644	Negative	614.1	3.2	452.2, 450.2, 451.1, 288, 289	unknown	unknown			21.7098
GZ0646	Negative	179.042	3.22	134.8, 133.8, 145.7, 106.6, 163.8	Caffeic acid	Hydroxycinnamoyl derivatives	C9H8O4	A	7.30683
GZ0657	Negative	920.1	3.26	581.3, 582.3, 580.3, 579.3, 327.2	unknown	unknown			8.76523
GZ0658	Negative	932.1	3.26	580.2, 579.3, 327.5, 429.7, 357.5	unknown	unknown			9.01476
GZ0659	Negative	917.1	3.26	579.2, 327.4, 357.4, 429.4, 459.5	unknown	unknown			10.9291
GZ0660	Negative	167	3.26	122.5, 166.8, 107.7, 80.7, 151.7	Vanillic acid	Benzoic acid derivatives	C8H8O4	A	7.20126
GZ0662	Negative	831.1	3.27	580.3, 579.3, 250, 327, 429.1	unknown	unknown			12.7655
GZ0665	Negative	569.1	3.27	425.2, 383.1, 341.1, 525.2, 507.3	unknown	unknown			8.11194
GZ0667	Negative	744.1	3.28	580.3, 579.3, 328, 327, 429	unknown	unknown			14.9406
GZ0670	Negative	826.1	3.29	609.3, 579.4, 429.4, 245, 246	unknown	unknown			16.1593
GZ0673	Negative	947.1	3.29	609.2, 327.3, 357.3, 489.4, 429.3	Luteolin C-hexoside-O-hexoside-feruloyl-hexoside	Flavone C-glycosides	C43H48O24	B	8.4111
GZ0677	Negative	774.1	3.3	610.3, 609.3, 327.2, 357, 328.8	unknown	unknown			22.1408
GZ0680	Negative	962.1	3.32	610.3, 609.3, 326.9, 579.2, 351.3	unknown	unknown			6.36699
GZ0681	Negative	579.1	3.33	578.8, 460.2, 490.5, 400.6, 399.7	Luteolin 6-C-hexoside-8-C-pentoside	Flavone C-glycosides	C26H28O15	B	15.2107
GZ0683	Positive	197.053	3.33	122.7, 181.8, 105.7, 166.7, 137.9	Syringic acid	Benzoic acid derivatives	C9H10O5	A	15.8342
GZ0684	Negative	197.053	3.33	196.8, 122.7, 181.9, 94.6, 166.7	unknown	unknown			10.7613
GZ0685	Negative	449.1	3.34	329.3, 359.3, 327.3, 287.3, 357.3	Eriodictyol C-hexoside	Flavanone	C21H22O11	B	13.9311
GZ0692	Negative	951.1	3.38	580.9, 579.1, 582.8, 328.5, 584.8	unknown	unknown			6.85369
GZ0693	Negative	996.1	3.38	580.3, 579.3, 166.8, 371.1, 327.1	unknown	unknown			16.4981
GZ0695	Negative	830.1	3.4	579.3, 327.1, 357, 250, 429.1	unknown	unknown			6.28031
GZ0698	Negative	131.08	3.41	127.7, 107.9, 123.6, 0, 0	(S)-(-)-2-Hydroxyisocaproic acid	Organic acids	C6H12O3	A	12.3115
GZ0699	Negative	400.1	3.41	400.1, 175, 192.4, 175.8, 172.8	unknown	unknown			10.173
GZ0702	Negative	889.1	3.43	279, 579.3, 309.1, 553.3, 593.2	unknown	unknown			14.7766
GZ0703	Negative	337.1	3.43	190.9, 192, 173.4, 163.4, 127.4	3-O-p-Coumaroyl quinic acid	Quinate and its derivatives	C16H18O8	B	12.7877
GZ0704	Negative	777.1	3.43	609.4, 579.4, 327, 283, 357.2	unknown	unknown			7.25227
GZ0705	Negative	888.1	3.43	580.3, 579.3, 447.1, 327.1, 726.5	unknown	unknown			8.05704
GZ0706	Negative	246.1	3.43	96.5, 165.9, 147.8, 97.8, 119.8	unknown	unknown			8.91442
GZ0707	Negative	896.1	3.45	327.9, 448.1, 447.1, 357.9, 330.5	unknown	unknown			7.93786
GZ0708	Negative	820.1	3.45	448.1, 327, 447.1, 357, 328	unknown	unknown			9.49887
GZ0710	Positive	447.1	3.46	327, 357, 447, 297.1, 285.1	Luteolin C-hexoside	Flavone C-glycosides	C21H20O11	B	10.5646
GZ0713	Negative	534.1	3.48	305.9, 253.9, 127.8, 178.9, 142.8	unknown	unknown			7.91046
GZ0715	Negative	630.1	3.49	594.3, 414.1, 328, 413, 294	unknown	unknown			6.10033
GZ0718	Negative	206	3.49	163.9, 146.8, 205.9, 118.7, 102.7	unknown	unknown			12.6468
GZ0722	Negative	814.1	3.5	563.2, 413.4, 205.9, 163.9, 146.8	unknown	unknown			14.9231
GZ0725	Negative	762.1	3.51	744.5, 564.3, 600.3, 664.3, 730.6	unknown	unknown			11.6589
GZ0726	Negative	967.1	3.53	402, 403.6, 565.4, 564.4, 563.4	unknown	unknown			7.80877
GZ0729	Negative	621	3.53	327.6, 429.6, 309.4, 357.6, 501.5	unknown	unknown			13.7397
GZ0731	Negative	577	3.55	413.8, 293.1, 307, 309.3, 311.6	unknown	unknown			9.79381
GZ0733	Negative	952.1	3.56	564.3, 387.1, 563.2, 388.2, 414.1	unknown	unknown			8.42769
GZ0734	Negative	408.1	3.56	366.1, 348.1, 365.1, 203.9, 185.9	unknown	unknown			14.6176
GZ0735	Negative	649.1	3.57	605.3, 413.1, 293, 311.1, 563.3	unknown	unknown			12.6065
GZ0739	Negative	603	3.58	565.3, 415.1, 292.9, 413.2, 343.1	unknown	unknown			18.4605
GZ0741	Negative	991.1	3.59	563.3, 413.1, 427.2, 919.7, 829.7	unknown	unknown			9.65159
GZ0743	Negative	214.1	3.61	133.7, 213.8, 149.7, 167.8, 73.6	3-(2-Naphthyl)-D-alanine	Amino acids and derivatives	C13H13NO2	B	8.75999
GZ0744	Negative	463	3.61	300.9, 150.7, 208.9, 343.1, 106.7	unknown	unknown			19.4598
GZ0746	Positive	121.04	3.63	120.7, 91.6, 92.6, 119.6, 90.5	4-Hydroxybenzaldehyde	Benzoic acid derivatives	C7H6O2	A	8.54377
GZ0747	Negative	920.1	3.63	758.6, 564.5, 563.4, 606.5, 456.3	unknown	unknown			8.64591
GZ0749	Negative	979.1	3.64	623.3, 443.5, 593.6, 401.5, 323.3	unknown	unknown			8.30948
GZ0751	Negative	284.1	3.65	96.5, 284, 204, 157.9, 237.9	unknown	unknown			6.42585
GZ0753	Negative	623.2	3.65	444.6, 443.4, 622.9, 324, 309	unknown	unknown			14.7966
GZ0755	Negative	310.1	3.67	134.7, 193.9, 309.9, 133.7, 192.8	unknown	unknown			12.4566
GZ0758	Negative	432.1	3.69	312, 284, 310.9, 342.1, 282.9	unknown	unknown			5.80535
GZ0759	Negative	431.1	3.79	311, 431, 283, 341.1, 323.1	Apigenin C-glucoside	Flavone C-glycosides	C21H20O10	B	6.39396
GZ0760	Negative	433.121	3.69	313.1, 433, 311.3, 285.3, 343.2	Isohemiphloin	Alkaloids	C21H22O10	A	6.80638
GZ0762	Negative	593.159	3.7	447.2, 592.4, 443.8, 324.4, 336.2	Chrysoeriol C-pentosyl-C-hexoside	Flavone C-glycosides	C27H30O15	A	10.5916
GZ0763	Negative	565.2	3.7	295.5, 293.7, 414.6, 564.8, 416.9	unknown	unknown			11.611
GZ0766	Negative	667.2	3.72	505.3, 311.5, 174.9, 577.5, 313.3	unknown	unknown			10.3628
GZ0770	Negative	980.1	3.73	593.4, 917.6, 443.4, 755.6, 137.7	unknown	unknown			10.5606
GZ0772	Negative	684.1	3.74	594.3, 414.3, 413.2, 88.5, 564.5	unknown	unknown			8.43099
GZ0774	Negative	592.1	3.75	328.1, 448.1, 327, 358.1, 447.1	unknown	unknown			16.6906
GZ0777	Negative	632.1	3.75	594.3, 414.1, 413, 362.1, 482.2	unknown	unknown			15.1438
GZ0780	Negative	657.1	3.75	594.2, 414.2, 413.2, 328.4, 294	unknown	unknown			15.5618
GZ0783	Negative	463.1	3.77	299.9, 300.9, 271, 255, 150.8	Quercetin 3-O-galactoside (Hyperin)	Flavonol	C7H6O3	A	27.2139
GZ0787	Negative	173.1	3.77	110.6, 82.7, 172.8, 92.6, 136.6	unknown	unknown			15.8516
GZ0789	Positive	163.047	3.77	118.7, 162.6, 145.6, 92.6, 90.6	p-Coumaric acid	Hydroxycinnamoyl derivatives	C9H8O3	A	10.7935
GZ0790	Negative	245	3.78	203.2, 159.2, 201.3, 142.2, 74	Acetyl tryptophan	Amino acids and derivatives	C13H14N2O3	B	11.5353
GZ0791	Negative	510.1	3.78	327.2, 447, 357.2, 329.2, 297.2	unknown	unknown			16.692
GZ0794	Positive	447	3.78	284.6, 446.6, 286.1, 287.2, 328.4	Luteolin 7-O-glucoside (Cynaroside)	Flavone	C21H20O11	A	6.80028
GZ0795	Negative	441	3.78	162.8, 295, 118.7, 132.8, 406.1	unknown	unknown			7.88983
GZ0797	Negative	615.1	3.79	453.3, 409.5, 579.5, 329.6, 327.5	unknown	unknown			13.5307
GZ0798	Negative	616.1	3.79	454.2, 410.2, 580.3, 328.1, 409.1	unknown	unknown			11.611
GZ0801	Negative	179.079	3.8	145.8, 134.7, 178.9, 163.8, 96.5	Coniferyl alcohol	Hydroxycinnamoyl derivatives	C10H12O3	A	12.1772
GZ0802	Negative	796.1	3.8	230.9, 504.2, 733.7, 634.4, 778.6	unknown	unknown			10.8532
GZ0803	Negative	917.1	3.81	916.9, 757.5, 756.2, 328.1, 358	unknown	unknown			12.2052
GZ0809	Negative	459.2	3.84	327, 459.2, 378.1, 358.1, 120.7	unknown	unknown			34.4446
GZ0814	Negative	319.1	3.86	319, 118.7, 162.8, 96.5, 239	unknown	unknown			4.30621
GZ0816	Negative	334	3.86	155.9, 292, 154.8, 218, 199.9	unknown	unknown			8.68673
GZ0817	Negative	799.1	3.86	461.3, 341.3, 739.5, 269.4, 371.3	Chrysoeriol O-hexosyl-O-hexosyl-O-Glucuronic acid	Flavone	C34H40O22	B	8.39564
GZ0818	Negative	503.1	3.87	488.3, 299, 283, 298, 313.3	unknown	unknown			20.0405
GZ0820	Negative	151.047	3.87	135.7, 91.6, 90.6, 107.7, 150.8	2-Methoxybenzoic acid	Benzoic acid derivatives	C8H8O3	A	23.1437
GZ0821	Negative	488.1	3.87	283.1, 209.9, 324, 252, 255.1	unknown	unknown			9.42892
GZ0823	Negative	405.1	3.88	405.1, 224.9, 181, 243, 162.9	unknown	unknown			5.40051
GZ0824	Negative	505.1	3.89	301, 433.1, 461.2, 107.6, 151.7	Quercetin-O-acetylhexoside	Flavonol	C23H22O13	B	11.5017
GZ0825	Negative	491.1	3.89	329.3, 314.7, 447.3, 431.5, 299.3	Tricin 5-O-hexoside	Flavone	C23H24O12	B	9.78568
GZ0826	Negative	936.1	3.9	688.4, 526.3, 687.4, 730.5, 525.2	unknown	unknown			13.6465
GZ0829	Negative	904.1	3.91	742.6, 741.5, 592.6, 591.5, 740.7	unknown	unknown			13.6863
GZ0833	Negative	151.047	3.91	136, 91.9, 107.1, 149.8, 108.8	Vanillin	Benzoic acid derivatives	C8H8O3	A	10.368
GZ0834	Negative	901.2	3.92	742.3, 900.7, 740.6, 591.6, 744.5	unknown	unknown			6.57553
GZ0837	Negative	903.1	3.92	742.1, 592.4, 591.2, 743.4, 547.3	unknown	unknown			10.4905
GZ0839	Negative	602.1	3.93	174.8, 175.8, 159.8, 564.9, 160.9	unknown	unknown			13.7168
GZ0842	Negative	931.3	3.94	770, 619.9, 782, 575.7, 871.9	unknown	unknown			27.8742
GZ0843	Negative	319	3.94	163.2, 239.2, 137.2, 145.2, 243	3-O-p-Coumaroyl shikimic acid	Quinate and its derivatives	C16H16O7	B	12.5906
GZ0844	Negative	433.1	3.94	270.9, 313, 300, 301, 150.7	unknown	unknown			18.6559
GZ0846	Negative	549.2	3.95	387.1, 369.2, 325.1, 517.2, 284.9	unknown	unknown			17.5952
GZ0847	Negative	223.069	3.95	149.2, 193.2, 163.1, 164.1, 135.2	Sinapic acid	Hydroxycinnamoyl derivatives	C11H12O5	A	9.45514
GZ0851	Negative	193.058	3.97	133.8, 177.8, 132.7, 192.8, 148.8	3-Hydroxy-4-methoxycinnamic acid	Hydroxycinnamoyl derivatives	C10H10O4	A	6.71244
GZ0854	Negative	194.1	3.98	193.8, 134.8, 178.9, 177.8, 133.8	unknown	unknown			9.32685
GZ0856	Negative	547.1	3.99	162.9, 118.8, 299.9, 489.1, 511.5	unknown	unknown			36.5418
GZ0858	Negative	579.2	4	327.6, 357.5, 309.5, 429.4, 459.4	unknown	unknown			9.42314
GZ0860	Negative	181.1	4	151.1, 123, 166.2, 135.1, 137	Syringaldehyde	Hydroxycinnamoyl derivatives	C9H10O4	B	24.6343
GZ0862	Negative	138.1	4.02	137.7, 107.6, 93.6, 109.9, 91.7	unknown	unknown			8.96475
GZ0865	Negative	579.2	4.03	579.1, 327.7, 357.7, 429.6, 309.6	unknown	unknown			9.23628
GZ0867	Negative	515	4.04	173.2, 353.5, 135.2, 179, 191	unknown	unknown			17.0173
GZ0868	Negative	459.2	4.04	459.1, 279.1, 327.1, 399.2, 373.1	unknown	unknown			7.25139
GZ0869	Negative	891.1	4.05	253, 729.6, 329.1, 873.7, 847.6	unknown	unknown			14.7491
GZ0870	Negative	253.1	4.05	252.9, 173, 96.5, 127, 155.1	FA 16:1 (Palmitoleic acid, n-7)	Lipids_Fatty acids	C16H30O2	B	5.14775
GZ0874	Negative	978.1	4.06	608.4, 607.4, 915.9, 816.1, 858.5	unknown	unknown			16.9237
GZ0878	Negative	665.2	4.07	621.5, 633.4, 329.2, 561.4, 647.6	unknown	unknown			22.9042
GZ0880	Negative	605.1	4.08	519.3, 443.2, 503.2, 323.2, 383.1	unknown	unknown			18.8377
GZ0883	Negative	505.1	4.09	329.1, 314.1, 241.1, 299.9, 300.9	unknown	unknown			13.9934
GZ0884	Negative	603.1	4.1	543.4, 571.3, 559.3, 450.1, 459.3	unknown	unknown			27.7195
GZ0889	Negative	406.1	4.12	406.1, 144.2, 362.2, 133.7, 343.2	unknown	unknown			7.43271
GZ0891	Negative	928.1	4.13	136.7, 865.6, 790.8, 884.9, 766.5	unknown	unknown			11.4308
GZ0894	Negative	424.1	4.14	380.2, 364.1, 304.1, 300.1, 321.9	unknown	unknown			8.77366
GZ0896	Negative	433.121	4.16	271, 150.7, 118.7, 106.7, 389.2	Naringenin O-glucoside	Flavanone	C21H22O10	A	3.22497
GZ0897	Negative	839.1	4.17	491.2, 329.1, 112.7, 793, 327.3	unknown	unknown			11.206
GZ0900	Negative	491	4.18	329, 314, 150.7, 431.1, 476.2	unknown	unknown			9.27091
GZ0901	Negative	621.2	4.18	561.8, 579.6, 461.8, 417.8, 400.1	unknown	unknown			27.8573
GZ0905	Negative	984.1	4.19	492.2, 491.2, 329.5, 952.8, 940.7	unknown	unknown			12.8031
GZ0908	Negative	703.1	4.19	541.3, 671.5, 659.5, 478.2, 643.6	unknown	unknown			15.6923
GZ0910	Negative	922.1	4.2	461.2, 462.2, 722.5, 859.7, 521.2	unknown	unknown			8.70942
GZ0913	Negative	921.1	4.21	461.2, 721.5, 858.7, 577.5, 861.6	unknown	unknown			10.5103
GZ0916	Negative	591	4.22	547.3, 505.2, 403, 381.2, 192.8	unknown	unknown			12.2871
GZ0917	Negative	519.1	4.23	315.1, 306, 307, 459.3, 461.2	Isorhamnetin-O-acetyl-hexoside	Flavonol	C24H24O13	B	11.1785
GZ0919	Negative	473	4.23	311, 208.9, 166.9, 413.1, 283.1	unknown	unknown			18.8338
GZ0920	Negative	561.1	4.24	357.2, 501.4, 150.8, 297, 135.8	unknown	unknown			5.3673
GZ0922	Negative	771.2	4.25	609.5, 327.3, 727.7, 357.2, 563.5	unknown	unknown			8.99397
GZ0924	Negative	839.3	4.25	643.5, 601.4, 797.7, 741.6, 677.6	unknown	unknown			14.7252
GZ0927	Negative	832.1	4.26	769.6, 533.3, 607.4, 413.1, 670.5	unknown	unknown			16.5917
GZ0929	Negative	741.2	4.27	327.6, 580.2, 357.7, 592, 429.9	Luteolin C-hexoside-O-hexoside-pentoside	Flavone C-glycosides	C32H38O20	B	15.4018
GZ0933	Negative	307.1	4.28	307, 74.5, 136.7, 142.7, 144.9	unknown	unknown			7.16195
GZ0936	Negative	238.1	4.3	96.5, 238, 134.1, 115.8, 176	unknown	unknown			6.52705
GZ0940	Negative	740.1	4.33	61.5, 682.4, 681.7, 680.5, 684.4	unknown	unknown			20.1505
GZ0941	Negative	623.2	4.34	443.7, 563.7, 579.8, 605.7, 323.4	unknown	unknown			11.3492
GZ0944	Negative	537.1	4.35	375.1, 393.2, 124.7, 435.3, 200.8	unknown	unknown			17.9509
GZ0949	Negative	187.105	4.37	124.7, 186.9, 96.6, 122.8, 94.7	unknown	unknown			9.43677
GZ0950	Negative	974.1	4.38	268.9, 473.2, 474.2, 269.9, 454.1	unknown	unknown			15.234
GZ0952	Negative	187.105	4.38	125.2, 123.1, 97.1, 95.2, 127.2	Azelaic Acid	Organic acids	C9H16O4	A	4.63866
GZ0954	Negative	337.1	4.39	172.8, 162.9, 118.7, 190.9, 92.6	unknown	unknown			19.9744
GZ0955	Negative	499.1	4.4	191, 235, 193, 136.9, 173	O-p-Coumaroyl-O-caffeoyl quinic acid	Quinate and its derivatives	C25H24O11	B	10.5409
GZ0956	Negative	475.1	4.4	270.9, 150.8, 176.9, 118.9, 415.2	unknown	unknown			4.27041
GZ0960	Negative	957.1	4.42	329, 379.1, 314, 913.7, 939.8	unknown	unknown			9.60542
GZ0961	Negative	958.1	4.43	329, 330, 914.4, 379.2, 314.4	unknown	unknown			9.71764
GZ0964	Negative	613.1	4.43	329.2, 417.2, 213, 416.2, 399.2	unknown	unknown			15.0393
GZ0967	Positive	144.1	4.43	143.8, 115.7, 125.8, 114.7, 141.7	Indole-3-carboxaldehyde	Others	C9H7NO	A	14.5059
GZ0968	Negative	667.2	4.43	521.3, 329.2, 503.3, 623.6, 607.5	unknown	unknown			10.3923
GZ0974	Negative	301.1	4.45	301, 285.9, 150.7, 133.8, 107.7	unknown	unknown			6.42233
GZ0980	Negative	725.2	4.48	357.7, 327.8, 576, 580.2, 459.8	unknown	unknown			34.5266
GZ0983	Negative	539	4.49	479.4, 497.5, 395.5, 335.7, 317.6	unknown	unknown			12.724
GZ0987	Negative	503.2	4.51	310.9, 399.2, 459.3, 297.7, 443.1	unknown	unknown			8.50423
GZ0988	Negative	961.1	4.51	459.3, 399.2, 503.2, 381.1, 799.7	unknown	unknown			10.2134
GZ0990	Negative	848.1	4.54	785.4, 327.7, 490, 358.2, 606.3	unknown	unknown			22.3047
GZ0992	Negative	177.063	4.54	161.8, 176.9, 148.8, 132.8, 72.5	Coniferylaldehyde	Hydroxycinnamoyl derivatives	C10H10O3	A	10.0426
GZ0995	Negative	161	4.55	160.7, 116.7, 118.7, 132.9, 143.7	4-Hydroxycoumarin	Coumarins	C9H6O3	A	11.7017
GZ0996	Negative	406.1	4.56	198.8, 182, 308, 170.8, 362.3	unknown	unknown			10.6135
GZ0997	Negative	725.2	4.57	327.8, 576.2, 358.1, 580.1, 309.7	unknown	unknown			9.1984
GZ0998	Negative	465.1	4.57	182.9, 184, 163.8, 152.8, 164.9	unknown	unknown			8.29544
GZ1000	Negative	603.1	4.58	543.4, 561.5, 559.4, 517.2, 441.2	unknown	unknown			17.7098
GZ1005	Negative	908.1	4.62	848.9, 876.6, 746.6, 845.7, 704.2	unknown	unknown			17.7505
GZ1009	Positive	755.2	4.65	754.6, 328.6, 607.5, 606.1, 334.9	Luteolin-feruloyl-hexoside-pentoside	Flavone	C36H36O18	B	6.59549
GZ1010	Negative	792.1	4.65	756.4, 327.8, 606.7, 357.5, 358.6	unknown	unknown			10.5836
GZ1014	Negative	603.1	4.68	543.4, 483.4, 561.5, 559.5, 124.6	unknown	unknown			7.96485
GZ1015	Negative	227.079	4.69	227, 142.8, 184.8, 182.9, 208.9	Resveratrol	Hydroxycinnamoyl derivatives	C14H12O3	A	10.6347
GZ1017	Negative	746.1	4.72	540.5, 702.6, 584.4, 498.4, 539.4	unknown	unknown			17.8629
GZ1019	Negative	745.1	4.72	539.5, 709.5, 497.5, 701.5, 521.5	unknown	unknown			12.0744
GZ1022	Negative	769.2	4.73	620.6, 590.6, 619.5, 546.4, 311.6	unknown	unknown			21.9871
GZ1025	Negative	407.1	4.74	124.7, 170.8, 98.6, 161, 152.6	unknown	unknown			6.57188
GZ1027	Negative	709.2	4.76	559.8, 545.8, 311.3, 413.6, 563.8	unknown	unknown			9.40304
GZ1029	Negative	769.2	4.77	620.6, 590.6, 546.2, 589.4, 311.9	unknown	unknown			6.89276
GZ1034	Negative	984.1	4.81	339, 921.6, 924.7, 822.5, 966.8	unknown	unknown			16.9303
GZ1035	Negative	983.1	4.82	339, 152.8, 821.6, 134.6, 923.7	unknown	unknown			10.1473
GZ1036	Negative	634.1	4.82	306.2, 590.1, 574.2, 549.3, 546.3	unknown	unknown			24.8612
GZ1037	Negative	583.2	4.82	523.4, 535.4, 369.3, 539.3, 565.4	unknown	unknown			26.4635
GZ1039	Negative	739.2	4.83	591.9, 590, 738.6, 590.9, 593.6	unknown	unknown			8.12717
GZ1040	Negative	799.2	4.83	619.6, 323.6, 605.9, 739.8, 589.9	chrysoeriol-C-hexoside-O-feruloyl-hexoside	Flavone C-glycosides	C38H40O19	B	6.04613
GZ1044	Negative	537.1	4.87	477.4, 493.3, 433.2, 501.1, 447.3	unknown	unknown			11.7039
GZ1047	Negative	846.1	4.87	783.5, 756.5, 786.6, 802.7, 810.7	unknown	unknown			31.9887
GZ1053	Negative	896.1	4.91	836.6, 684.6, 794.6, 860.4, 776.5	unknown	unknown			9.584
GZ1055	Negative	387.1	4.91	174.8, 114.7, 287, 241.1, 327.1	unknown	unknown			8.63042
GZ1057	Negative	593	4.92	413.3, 443.3, 323.3, 285, 327.2	unknown	unknown			7.58458
GZ1062	Negative	769.2	4.94	768.9, 621.4, 619.9, 324.2, 623.5	Luteolin-feruloyl-hexoside-rhamnoside	Flavone	C37H38O18	B	5.64185
GZ1064	Negative	563.2	4.94	504.1, 563.2, 522, 414, 506.3	unknown	unknown			7.19709
GZ1067	Negative	607.2	4.95	311.4, 413.4, 341.5, 431.4, 325.3	unknown	unknown			8.44175
GZ1070	Negative	375.1	4.95	216.8, 331, 357.1, 212.9, 287.1	unknown	unknown			7.09879
GZ1071	Negative	287.063	4.96	287, 134.7, 150.7, 106.6, 203	Eriodictyol	Flavanone	C15H12O6	A	4.75569
GZ1073	Negative	662.1	4.96	618.4, 586.4, 630.4, 445.9, 362.3	unknown	unknown			15.8413
GZ1075	Negative	202.1	4.97	139.8, 201.9, 164.6, 159.6, 99.5	unknown	unknown			9.18086
GZ1078	Negative	553.1	4.98	409.2, 391.2, 451.2, 277.1, 511.2	unknown	unknown			14.3872
GZ1080	Negative	220.1	4.99	220, 61.5, 201.7, 166.7, 63.5	unknown	unknown			6.82007
GZ1083	Negative	908.1	4.99	890.7, 845.7, 827.3, 848.8, 864.8	unknown	unknown			13.0652
GZ1086	Negative	263	4.99	153.2, 219.2, 203.2, 201.2, 148.2	(+)-cis,trans-Abscisic acid (ABA)	Phytohormones	C15H20O4	A	12.8502
GZ1088	Negative	527.1	5.01	509.3, 495.2, 433.2, 451.3, 477.3	unknown	unknown			10.982
GZ1090	Negative	665.1	5.02	519.3, 521.5, 503.5, 605.5, 417.4	unknown	unknown			9.64176
GZ1096	Negative	564.1	5.07	504.2, 414.4, 372.6, 294, 413.2	unknown	unknown			9.17095
GZ1100	Negative	417.2	5.11	417.2, 375.3, 357.4, 335.6, 195.1	unknown	unknown			10.6239
GZ1103	Negative	905.1	5.15	861.8, 441.3, 845.5, 887.7, 824.1	unknown	unknown			9.01761
GZ1106	Negative	301.1	5.16	301, 257, 285.9, 283, 284.9	unknown	unknown			9.28026
GZ1109	Negative	302.1	5.17	302, 287, 219.8, 285.9, 239.9	unknown	unknown			17.5741
GZ1111	Negative	343.1	5.18	343, 328.1, 313.1, 299.1, 285	unknown	unknown			30.9069
GZ1112	Negative	881.1	5.19	837.8, 821.7, 849.7, 799.4, 863.6	unknown	unknown			13.4331
GZ1113	Negative	882.1	5.19	838.7, 822.5, 819.6, 850.6, 846.7	unknown	unknown			19.6486
GZ1120	Negative	751.1	5.29	691.6, 631.7, 707.6, 649.6, 733.5	unknown	unknown			11.1466
GZ1128	Negative	892.1	5.31	848.8, 832.7, 874.7, 524.4, 829.8	unknown	unknown			20.6986
GZ1131	Negative	350.1	5.31	350.1, 188, 187, 140.8, 141.9	unknown	unknown			3.99432
GZ1133	Negative	256.1	5.33	256, 219.7, 201.7, 214, 166.7	unknown	unknown			16.698
GZ1138	Negative	907.1	5.35	847.6, 703.5, 863.8, 889.7, 377.3	unknown	unknown			4.26744
GZ1141	Negative	348.1	5.35	275.8, 330, 293.7, 246.8, 152.7	unknown	unknown			7.11287
GZ1143	Negative	285.048	5.37	284.9, 132.7, 241.1, 174.8, 198.9	unknown	unknown			33.0549
GZ1145	Negative	178.1	5.38	141.6, 159.7, 177.8, 145.8, 117.6	unknown	unknown			6.6256
GZ1147	Negative	177	5.39	145.2, 117, 159.4, 162.1, 149.2	4-Methoxycinnamic acid	Hydroxycinnamoyl derivatives	C10H10O3	B	7.14292
GZ1148	Negative	598.1	5.4	120.7, 124.7, 554.3, 121.7, 125.7	unknown	unknown			13.1033
GZ1150	Negative	749.1	5.41	705.6, 501.4, 561.5, 689.6, 476.3	unknown	unknown			13.3148
GZ1154	Negative	592.1	5.42	448.3, 447.3, 490.4, 124.8, 430.3	unknown	unknown			11.1574
GZ1158	Negative	790.1	5.45	730.6, 746.7, 748.5, 329, 670.6	unknown	unknown			41.9521
GZ1160	Negative	294.1	5.48	294, 275.7, 213.8, 257.7, 220	unknown	unknown			24.5204
GZ1164	Negative	825.1	5.5	765.6, 379.1, 781.7, 116.7, 337.2	unknown	unknown			6.12936
GZ1165	Negative	842.1	5.5	396.2, 798.6, 782.6, 806.7, 810.9	unknown	unknown			24.9703
GZ1167	Negative	499.1	5.5	439.3, 172.8, 413.2, 455.3, 417	unknown	unknown			28.1084
GZ1168	Negative	376.1	5.5	376.1, 217.9, 58.5, 316.1, 332.1	unknown	unknown			18.128
GZ1171	Negative	897.1	5.51	853.8, 495.2, 329.1, 837.7, 709.6	unknown	unknown			13.4139
GZ1173	Negative	743.1	5.51	415.3, 683.6, 707.6, 699.6, 725.6	unknown	unknown			23.2104
GZ1177	Negative	391.1	5.52	349.2, 186.9, 217, 330.9, 347	unknown	unknown			8.0777
GZ1178	Negative	269.053	5.53	268.9, 187, 116.7, 149, 225.2	unknown	unknown			4.70836
GZ1182	Negative	207.1	5.57	192.1, 133.2, 177.2, 164.2, 105.1	3,4-Dimethoxycinnamic acid	Hydroxycinnamoyl derivatives	C11H12O4	B	8.42993
GZ1183	Negative	927.1	5.58	525.3, 329, 867.8, 883.9, 909.8	unknown	unknown			16.5909
GZ1184	Negative	679.1	5.58	635.6, 619.5, 491.4, 661.5, 643.4	unknown	unknown			37.7926
GZ1185	Negative	561.1	5.59	329.3, 525.3, 314.4, 299.4, 477.3	Tricin O-malonyl rhamnoside	Flavone	C26H26O14	B	8.73261
GZ1187	Negative	363.1	5.59	363.1, 345, 281.2, 319.1, 317	unknown	unknown			10.416
GZ1188	Negative	693.1	5.62	543.3, 633.5, 545.4, 649.5, 675.4	unknown	unknown			14.5622
GZ1193	Negative	331	5.63	331, 316.1, 301, 314.9, 273	unknown	unknown			11.8841
GZ1196	Negative	411.1	5.64	329, 411, 314.1, 350.9, 393.1	unknown	unknown			13.2777
GZ1198	Negative	635	5.64	591.4, 575.3, 515.5, 387.1, 447.2	unknown	unknown			19.9197
GZ1199	Negative	301.1	5.65	300.9, 150.7, 133.7, 257, 213	Homoeriodictyol	Flavanone	C16H14O6	A	9.79095
GZ1201	Negative	372.1	5.65	330.2, 312.2, 329.2, 328.2, 354.1	unknown	unknown			7.33511
GZ1202	Positive	495.1	5.66	329, 314.2, 134.8, 447.2, 106.7	Tricin 4'-O-syringyl alcohol	Flavonolignan	C26H24O10	B	5.38713
GZ1203	Negative	335.1	5.66	136.9, 118.8, 317.2, 203, 152.9	unknown	unknown			4.4181
GZ1204	Negative	299.063	5.67	216.8, 299, 283.9, 172.9, 174.9	unknown	unknown			5.53457
GZ1207	Negative	209	5.68	208.8, 120.7, 190.8, 118.7, 164.8	unknown	unknown			9.86786
GZ1211	Negative	494.1	5.71	164.6, 418.2, 374.1, 462.2, 330.1	unknown	unknown			7.48492
GZ1216	Negative	268.1	5.75	268, 223.9, 235.9, 249.8, 207.8	unknown	unknown			23.19
GZ1219	Negative	737.1	5.77	693.7, 489.4, 549.5, 677.5, 617.3	unknown	unknown			7.95506
GZ1220	Negative	325.1	5.78	170.9, 185, 209, 235, 289.2	unknown	unknown			17.1476
GZ1223	Negative	836.1	5.79	544.5, 776.5, 543.4, 818.7, 804.9	unknown	unknown			23.0494
GZ1228	Negative	329.1	5.82	314.3, 211.3, 171.3, 229.3, 299.4	Di-O-methylquercetin	Flavonol	C17H14O7	B	3.6459
GZ1230	Negative	194.1	5.89	193.9, 134.7, 178.9, 132.7, 158.6	unknown	unknown			28.1739
GZ1233	Negative	703.1	5.91	329.2, 673.6, 373.3, 314.3, 343.4	Tricin O-oxalic acid O-coumaroyl shikimic acid	Flavone	C35H28O16	B	10.01
GZ1235	Negative	393.1	5.94	333, 311.1, 213, 301, 295.1	unknown	unknown			7.24346
GZ1238	Negative	214.1	5.96	213.9, 184, 196, 177.9, 159.7	unknown	unknown			5.29137
GZ1239	Negative	213.2	5.97	183.2, 186.3, 195.2, 212.2, 196.7	FA 13:0 (Tridecanoic acid)	Lipids_Fatty acids	C13H26O2	B	3.92796
GZ1241	Negative	295	5.97	213, 195, 183, 205, 235	unknown	unknown			7.87439
GZ1242	Negative	763.1	6	329.2, 715.5, 314.2, 703.5, 415.3	unknown	unknown			17.3054
GZ1243	Negative	522.1	6.02	318.3, 462.3, 402.2, 478.2, 440.2	unknown	unknown			7.30636
GZ1244	Negative	475.1	6.03	415.1, 328.2, 412.1, 313.1, 393.2	unknown	unknown			7.59572
GZ1245	Negative	816.1	6.08	524.4, 523.3, 756.6, 780.6, 772.5	unknown	unknown			7.20221
GZ1247	Negative	733.1	6.09	673.5, 397.2, 689.6, 415.2, 545.6	unknown	unknown			7.8919
GZ1248	Negative	678.1	6.1	472.3, 430.3, 634.5, 618.3, 429.2	unknown	unknown			14.3039
GZ1252	Negative	894.1	6.13	831.8, 834.7, 850.6, 557.6, 876.7	unknown	unknown			27.9206
GZ1255	Negative	494.1	6.16	314, 313.1, 434.1, 409.1, 316	unknown	unknown			7.70466
GZ1258	Negative	898.1	6.22	862.6, 854.7, 838.6, 329, 813.6	unknown	unknown			6.94322
GZ1261	Negative	925.1	6.22	862.6, 865.8, 893.7, 844.3, 802.7	unknown	unknown			23.7086
GZ1264	Negative	980.1	6.22	116.6, 944.5, 920.8, 962.8, 948.9	unknown	unknown			9.28577
GZ1266	Negative	979.1	6.23	919.6, 116.6, 961.3, 795.8, 943.7	unknown	unknown			8.15336
GZ1271	Negative	647.1	6.28	587.4, 609.3, 603.5, 611.2, 575.3	unknown	unknown			9.78104
GZ1272	Negative	372.1	6.31	372.1, 330.2, 312.2, 353.9, 328.1	unknown	unknown			9.383
GZ1273	Negative	699.1	6.32	681.4, 579.2, 639.3, 319.3, 621.6	unknown	unknown			10.9758
GZ1274	Negative	418.1	6.33	374.2, 358.1, 346.2, 333.1, 356	unknown	unknown			9.36572
GZ1277	Negative	741.1	6.35	667.6, 697.6, 681.5, 723.5, 623.5	unknown	unknown			14.652
GZ1279	Negative	244.1	6.36	243.7, 211.9, 134.5, 183.9, 208.7	unknown	unknown			7.29328
GZ1285	Negative	653.2	6.39	329, 593.3, 330.1, 563.2, 579.3	unknown	unknown			11.0244
GZ1286	Negative	395.1	6.49	313.2, 334.9, 172.8, 377.1, 351.2	unknown	unknown			7.55207
GZ1287	Negative	322.401	6.5	129.7, 322.2, 171.9, 127.8, 134.5	N-[(-)-Jasmonoyl]-(L)-Isoleucine (JA-L-Ile)	Phytohormones	C18H29NO4	A	8.82779
GZ1288	Negative	280	6.53	243.7, 197.8, 134.6, 194.8, 179.9	unknown	unknown			10.2702
GZ1298	Negative	239	6.66	223.3, 195.2, 183.4, 179.5, 221	Palmitaldehyde	Lipids_Fatty acids	C16H32O	A	7.95251
GZ1304	Negative	530.1	6.68	294.1, 293.1, 253, 254.1, 276.2	unknown	unknown			15.1575
GZ1311	Negative	343.1	6.7	328, 311.1, 325.2, 243, 216.8	unknown	unknown			20.9579
GZ1315	Negative	788.1	6.73	444.2, 443.1, 328, 329.2, 728.6	unknown	unknown			11.2762
GZ1320	Negative	469.1	6.8	409.1, 328.9, 451.2, 396.4, 433.2	unknown	unknown			16.1073
GZ1322	Negative	722.1	6.82	704.4, 662.5, 628.5, 686.4, 678.4	unknown	unknown			21.3837
GZ1327	Negative	527.1	6.85	291.1, 467.2, 252.9, 363.2, 445.2	unknown	unknown			10.8142
GZ1328	Negative	285.08	6.88	285, 202.8, 241, 164.8, 152.7	unknown	unknown			13.891
GZ1336	Negative	312.9	7.05	252.9, 271, 295.2, 269.2, 197	3-O-Acetylpinobanksin	Flavone	C17H14O6	A	4.77847
GZ1339	Negative	550.1	7.07	120.7, 164.7, 121.8, 490.1, 165.8	unknown	unknown			4.22757
GZ1343	Negative	378.1	7.1	236, 221, 360.1, 219.9, 275.1	unknown	unknown			9.24416
GZ1344	Negative	228.1	7.11	228, 209.9, 167.9, 155.6, 183.9	unknown	unknown			7.00765
GZ1346	Negative	494.1	7.13	462.2, 407.2, 376.1, 408.2, 430.2	unknown	unknown			27.9414
GZ1350	Negative	788.1	7.2	728.4, 329, 328, 668.5, 618.6	unknown	unknown			16.4947
GZ1355	Negative	268.1	7.28	267.9, 253, 224, 164.9, 134.7	unknown	unknown			10.2851
GZ1356	Negative	313	7.29	171, 295.3, 311.4, 155, 277.3	unknown	unknown			6.7578
GZ1371	Negative	445.1	7.53	355.2, 385.2, 363.3, 277.1, 281.3	unknown	unknown			6.1153
GZ1373	Negative	403.1	7.55	195, 359.3, 315.1, 339.9, 385.2	unknown	unknown			17.0747
GZ1376	Negative	436.1	7.56	152.7, 239, 154.1, 351, 318	unknown	unknown			7.61056
GZ1381	Negative	716.1	7.61	116.5, 698.4, 684.5, 405.9, 656.4	unknown	unknown			5.51501
GZ1384	Negative	527.1	7.62	363.2, 291.1, 445.2, 453.3, 442	unknown	unknown			7.27818
GZ1389	Negative	916.1	7.64	856.8, 796.6, 578, 880.7, 775.2	unknown	unknown			10.0831
GZ1392	Negative	711.1	7.65	397.2, 675.7, 693.5, 415.2, 651.6	unknown	unknown			4.41024
GZ1395	Negative	818.1	7.66	698.7, 755.5, 758.6, 397.2, 800.7	unknown	unknown			9.71685
GZ1398	Negative	817.1	7.66	697.6, 757.7, 397.3, 419.1, 437.2	unknown	unknown			7.68737
GZ1402	Negative	293	7.69	220.9, 193.3, 236.3, 249.4, 136.2	13-HOTrE(r)	Lipids_Fatty acids	C18H30O3	B	6.52392
GZ1406	Negative	311.1	7.75	293.3, 223.1, 283.2, 223.7, 237.4	13-HPODE	Lipids_Fatty acids	C18H32O4	B	4.67821
GZ1407	Negative	635.1	7.76	116.6, 117.6, 575.4, 399.1, 559.5	unknown	unknown			13.8471
GZ1411	Negative	577.2	7.77	503.3, 278.1, 277.1, 309.1, 413.3	unknown	unknown			7.75724
GZ1418	Negative	650.1	7.9	590.5, 540, 632.4, 564.8, 565.5	unknown	unknown			16.6729
GZ1423	Negative	738.1	7.98	61.5, 678.8, 399.4, 400.6, 398.5	unknown	unknown			4.72037
GZ1424	Negative	347.1	8.05	347, 315.1, 319.1, 281.1, 329.1	unknown	unknown			13.7082
GZ1429	Negative	547.1	8.11	251.1, 529.3, 511.2, 487.5, 311.2	unknown	unknown			16.5168
GZ1430	Negative	578.1	8.13	504.4, 503.3, 502.4, 277.1, 279.2	unknown	unknown			3.74816
GZ1433	Negative	660.1	8.13	597.3, 600.4, 642.7, 578.4, 575.4	unknown	unknown			7.58638
GZ1439	Negative	616.1	8.25	580.4, 116.5, 328, 534.2, 327.1	unknown	unknown			11.3099
GZ1442	Negative	617.1	8.25	579.4, 581.3, 116.6, 327, 429.1	unknown	unknown			9.94838
GZ1457	Negative	313.1	8.33	313.1, 295.1, 74.5, 252.9, 170.9	unknown	unknown			4.31063
GZ1462	Negative	293	8.39	183.4, 275.4, 231.6, 235.5, 171.4	unknown	unknown			3.66265
GZ1464	Negative	464.1	8.43	403.8, 446.2, 296, 267.3, 327.7	unknown	unknown			10.754
GZ1468	Negative	549.1	8.48	277.2, 513.6, 531.3, 252.9, 164.9	unknown	unknown			8.54042
GZ1480	Negative	309.1	8.54	291.5, 247.5, 193.4, 165.2, 273.3, 209	13-HpOTrE(r)	Lipids_Fatty acids	C18H30O4	B	11.8207
GZ1485	Negative	457.1	8.54	397.1, 315.2, 375.2, 293.2, 275	unknown	unknown			12.6838
GZ1495	Negative	452.3	8.62	255.1, 452.2, 214, 139.8, 257.1	LysoPE 16:0 (2n isomer)	Lipids_Glycerophospholipids	C21H44NO7P	A	1.64729
GZ1501	Negative	776.1	8.68	256.7, 716.6, 745.6, 116.6, 505.2	unknown	unknown			7.12484
GZ1502	Negative	549.1	8.71	277.2, 313.5, 253, 513.7, 489.8	unknown	unknown			10.2476
GZ1505	Negative	239.1	8.76	238.9, 222.9, 194.9, 156.9, 206.9	unknown	unknown			9.11
GZ1507	Negative	662.1	8.79	577.3, 349.8, 644.4, 364.8, 600	unknown	unknown			8.31948
GZ1513	Negative	459.1	8.84	317.2, 377.2, 327, 116.5, 295.2	unknown	unknown			8.67773
GZ1517	Negative	625.1	8.88	538.7, 593.9, 506.7, 491.8, 523.6	unknown	unknown			29.9292
GZ1520	Positive	478.1	8.93	281.1, 165.8, 418.3, 379.1, 282.8	LysoPE 18:1 (2n isomer)	Lipids_Glycerophospholipids	C23H46NO7P	A	4.82173
GZ1525	Negative	580.1	8.98	506.3, 281.2, 328.5, 430.5, 327.4	unknown	unknown			11.852
GZ1526	Negative	334.1	8.99	334.1, 260.1, 152.4, 286, 316	unknown	unknown			3.38058
GZ1529	Negative	389.1	9.01	307.2, 371.3, 298.9, 152.9, 308.8	unknown	unknown			15.7339
GZ1532	Negative	297	9.03	180.9, 279.3, 295.3, 230.9, 183	unknown	unknown			5.14842
GZ1534	Negative	293.2	9.05	249.9, 293, 275.9, 195.5, 167.4, 275.1	9-KODE	Lipids_Fatty acids	C18H30O3	B	3.70517
GZ1538	Negative	634.1	9.08	116.4, 117.5, 114.6, 448.1, 518.5	unknown	unknown			8.19877
GZ1541	Negative	504.1	9.21	279.1, 307.2, 460.2, 326.7, 318	unknown	unknown			6.53246
GZ1555	Negative	421.1	9.52	339.2, 199, 116.6, 377.2, 403.5	unknown	unknown			8.97631
GZ1557	Negative	199	9.52	181.3, 157.1, 164, 161.7, 117.1	Lauric acid (C12:0)	Lipids_Fatty acids	C12H24O2	A	4.17623
GZ1563	Negative	199	9.53	198.6, 181.6, 157.5, 117.3, 116.4	FA 12:0 (Lauric acid)	Lipids_Fatty acids	C12H24O2	B	4.09559
GZ1565	Negative	165.1	9.57	148.7, 164.8, 136.7, 120.7, 132.7	unknown	unknown			5.90387
GZ1569	Negative	759.1	9.58	523.1, 741.1, 699.5, 577.6, 723.6	unknown	unknown			17.1625
GZ1572	Negative	702.1	9.58	556.2, 642.3, 555.2, 502.2, 581.6	unknown	unknown			15.1837
GZ1576	Negative	361.1	9.61	301, 217, 285.1, 58.5, 279.4	unknown	unknown			2.72672
GZ1577	Negative	295	9.62	277.4, 171.2, 195.3, 233.3, 183.3	12,13-EODE	Lipids_Fatty acids	C18H32O3	B	7.52836
GZ1584	Negative	640.1	9.82	580.3, 116.5, 520.2, 328.6, 622.4	unknown	unknown			6.23993
GZ1586	Negative	354.1	9.91	176.9, 178.1, 163, 199.7, 164	unknown	unknown			5.9991
GZ1592	Negative	412.1	9.93	311.4, 327.1, 368.1, 58.8, 283	unknown	unknown			8.44516
GZ1601	Negative	624.1	10.08	580.4, 352.2, 583.5, 420.4, 506	unknown	unknown			7.75275
GZ1609	Negative	636.1	10.16	592.5, 578.6, 292.9, 545.9, 430	unknown	unknown			13.6656
GZ1618	Negative	293.2	10.26	275.6, 221.3, 236.3, 195.2, 205.3	13-HOTrE	Lipids_Fatty acids	C18H30O3	B	31.8011
GZ1619	Negative	703.1	10.27	482.9, 685.3, 391.1, 467.3, 656.2	unknown	unknown			15.0637
GZ1638	Negative	555.1	10.49	277.1, 233, 537, 335.3, 478.2	unknown	unknown			21.3939
GZ1647	Negative	628.1	10.51	552.4, 596.4, 346.4, 134.7, 556	unknown	unknown			7.10206
GZ1648	Negative	271.1	10.53	271.1, 225, 252.8, 183.1, 169	unknown	unknown			5.42775
GZ1653	Negative	287.1	10.61	227.2, 116.5, 287.1, 198.9, 154.8	unknown	unknown			5.54947
GZ1680	Positive	225.9	0.57	141.9, 82.6, 83.7, 184.1, 123.9	unknown	unknown			9.38893
GZ1683	Positive	715.3	0.57	697.1, 655.1, 715, 552, 652	unknown	unknown			11.7935
GZ1686	Positive	114.059	0.57	72.5, 83.6, 113.8, 82.5, 85.6	unknown	unknown			24.3991
GZ1689	Positive	712.1	0.58	515.8, 613.9, 694, 652.1, 712	unknown	unknown			12.1826
GZ1692	Positive	793.1	0.58	596.9, 498.9, 694.9, 793, 594.9	unknown	unknown			24.7838
GZ1695	Positive	551	0.58	409.1, 490.9, 399.1, 479, 427.1	unknown	unknown			11.1216
GZ1698	Positive	753.1	0.58	377, 556.9, 279, 458.9, 474.9	unknown	unknown			14.6848
GZ1701	Positive	570.3	0.58	552, 510, 570, 407.2, 428	unknown	unknown			14.1432
GZ1704	Positive	427	0.58	427, 409, 367.1, 225.1, 285	unknown	unknown			10.7542
GZ1707	Positive	144.1	0.58	83.6, 82.5, 101.7, 100.7, 72.5	unknown	unknown			10.0572
GZ1711	Positive	869.5	0.58	852, 834.1, 750.1, 810.1, 830.8	unknown	unknown			40.0949
GZ1714	Positive	326.1	0.58	266.1, 284, 226.2, 225.2, 326.1	unknown	unknown			11.662
GZ1717	Positive	387.3	0.58	235.1, 387.2, 253.2, 285, 227	unknown	unknown			14.7307
GZ1720	Positive	485.2	0.58	485.1, 425.1, 387, 333, 443	unknown	unknown			17.9148
GZ1723	Positive	284.1	0.58	225.1, 284.1, 243.1, 268.1, 266	unknown	unknown			11.3617
GZ1727	Positive	112.08	0.58	83.6, 70.6, 101.7, 82.5, 80.7	unknown	unknown			21.5972
GZ1730	Positive	589	0.58	588.9, 487, 530, 447.1, 471.1	unknown	unknown			14.5317
GZ1731	Positive	204.1	0.58	83.6, 82.6, 101.7, 100.7, 144	unknown	unknown			15.1787
GZ1732	Positive	142.1	0.58	82.6, 83.7, 71.5, 123.9, 142	Histidinol	Others	C6H11N3O	B	11.8928
GZ1736	Positive	131	0.6	84.6, 71.6, 130.9, 82.8, 69.9	N-Acetylputrescine	Phenolamides	C6H14N2O	A	7.6701
GZ1737	Positive	133	0.62	72.5, 69.6, 82.6, 114.8, 80.6	unknown	unknown			10.3412
GZ1738	Positive	156.1	0.62	84.2, 110.4, 83.2, 115.2, 73	L-Histidine	Amino acids and derivatives	C6H9N3O2	A	11.3355
GZ1742	Positive	618.1	0.63	279, 280, 378, 377, 519.9	unknown	unknown			10.6872
GZ1743	Positive	949	0.64	377.1, 752.9, 557, 655, 572.9	unknown	unknown			24.1433
GZ1745	Positive	610.9	0.65	551, 414.9, 512.9, 593, 317	unknown	unknown			15.2145
GZ1748	Positive	333.052	0.66	136.8, 235, 137.9, 205, 250.9	2'-Deoxyinosine-5'-monophosphate	Nucleotide and its derivates	C10H13N4O7P	B	13.4403
GZ1750	Positive	536.2	0.7	370.9, 205, 536, 160.9, 212.9	unknown	unknown			18.1842
GZ1756	Positive	322.3	0.72	191, 209, 160.9, 132.8, 248.9	unknown	unknown			12.7475
GZ1759	Positive	345.1	0.72	224.8, 243.1, 257.1, 225.8, 183.5	unknown	unknown			24.327
GZ1761	Positive	342.1	0.74	139.9, 240.9, 141, 324, 156.1	unknown	unknown			11.5349
GZ1762	Positive	623	0.75	622.8, 204.9, 472.9, 375, 548.9	unknown	unknown			10.8496
GZ1766	Positive	235.1	0.77	118.2, 119, 132.5, 123.8, 122.3	Lysine butyrate	Amino acids and derivatives	C10H22N2O4	B	17.956
GZ1767	Positive	104.1	0.77	60.1, 57.9, 86.2, 61.6, 87.6	Choline	Others	C5H14NO+	A	18.5352
GZ1769	Positive	366.2	0.78	204.6, 203.4, 186.8, 306.7, 311.3	iP7G	Nucleotide and its derivates	C16H23N5O5	B	18.7817
GZ1770	Positive	458.1	0.78	458.1, 115.9, 69.7, 440.2, 414.2	unknown	unknown			8.9667
GZ1773	Positive	138	0.79	138, 93.7, 91.8, 77.8, 66.2	unknown	unknown			11.6251
GZ1774	Positive	138	0.79	94.4, 92.2, 78.2, 136.8, 76.7	Trigonelline	Alkaloids	C7H7NO2	A	8.14472
GZ1778	Positive	116.1	0.81	70.2, 68.2, 72.8, 71.9, 73.7	L-Proline	Amino acids and derivatives	C5H9NO2	A	12.826
GZ1779	Positive	256.2	0.81	123.9, 256.1, 210.1, 114.8, 238.1	unknown	unknown			7.85088
GZ1781	Positive	130.1	0.82	83.6, 69.6, 130, 67.7, 101.8	unknown	unknown			9.2147
GZ1784	Positive	118	0.82	117.4, 57.6, 71.7, 58.7, 55.6	unknown	unknown			9.56769
GZ1788	Positive	399.2	0.83	250.8, 136.4, 298.7, 381.7, 237.4	S-(5'-Adenosyl)-L-methionine	Amino acids and derivatives	C15H22N6O5S	B	8.68108
GZ1789	Positive	106	0.83	105.9, 90.7, 59.5, 77.6, 87.6	unknown	unknown			21.2173
GZ1790	Positive	132.1	0.83	85.7, 132, 68.6, 90.6, 72.7	5-Aminolevulinate	Organic acids	C5H9NO3	B	7.75368
GZ1791	Positive	191.095	0.84	83.7, 128, 174.1, 73.7, 110.8	unknown	unknown			6.9699
GZ1793	Positive	133.054	0.84	87.4, 70.7, 87.8, 72.8, 74.2	L-Asparagine	Amino acids and derivatives	C4H8N2O3	A	13.8375
GZ1795	Positive	147.069	0.84	84.2, 130.3, 88.3, 86.1, 87	L-Glutamine	Amino acids and derivatives	C5H10N2O3	A	11.1634
GZ1796	Positive	147	0.84	83.6, 129.9, 72.6, 68.6, 101.8	unknown	unknown			12.3696
GZ1797	Positive	120.1	0.84	120, 101.8, 73.7, 91.7, 57.6	L-Homoserine	Amino acids and derivatives	C4H9NO3	A	15.7532
GZ1798	Positive	191.1	0.85	73.6, 57.5, 84.9, 71.6, 58.9	unknown	unknown			9.1166
GZ1799	Positive	162.1	0.85	98.3, 70.2, 144.4, 116.4, 100.1	2-Aminoadipic acid (L-Homoglutamic acid)	Amino acids and derivatives	C6H11NO4	B	7.62546
GZ1800	Positive	152.1	0.85	134.9, 152, 109.8, 76.6, 79.7	2-Hydroxy-6-aminopurine	Nucleotide and its derivates	C5H5N5O	A	13.493
GZ1802	Positive	190.1	0.87	83.7, 130, 69.7, 101.8, 97.8	unknown	unknown			9.31067
GZ1805	Positive	132	0.99	85.7, 68.6, 132, 90.5, 72.5	unknown	unknown			14.5512
GZ1806	Positive	130	1.05	83.6, 69.7, 130, 94.6, 67.6	5-oxoproline	Amino acids and derivatives	C5H7NO3	A	8.60759
GZ1807	Positive	185	1.09	141, 114.9, 96.7, 112.8, 167.1	unknown	unknown			14.524
GZ1809	Positive	251.3	1.1	251.2, 134.1, 101.9, 153.1, 71.7	unknown	unknown			24.5417
GZ1812	Positive	394	1.1	376.2, 247.1, 179.1, 162.1, 308.1	unknown	unknown			31.63
GZ1813	Positive	150	1.11	121.9, 132.9, 120.9, 93.7, 72.5	unknown	unknown			16.7417
GZ1819	Positive	301.1	1.12	283.2, 285.1, 121, 122, 213.1	unknown	unknown			9.43103
GZ1820	Positive	124.03	1.12	123.8, 77.6, 79.6, 95.7, 121.9	2-Picolinic acid	Organic acids	C6H5NO2	A	12.1659
GZ1823	Positive	308	1.12	162.1, 179.1, 144, 130, 290.1	unknown	unknown			16.5999
GZ1824	Positive	348.2	1.12	136.4, 250.5, 156.7, 138.6, 256.8	Adenosine 5'-monophosphate	Nucleotide and its derivates	C10H14N5O7P	A	14.026
GZ1827	Positive	150	1.12	121.9, 120.9, 104.8, 132.9, 133.9	1-Methyladenine	Nucleotide and its derivates	C6H7N5	A	19.9702
GZ1828	Positive	332	1.12	215.2, 117.9, 314.2, 136, 123	unknown	unknown			18.8534
GZ1830	Positive	364.1	1.12	152.5, 186.5, 329.1, 346.6, 244.7	Guanosine 5'-monophosphate	Nucleotide and its derivates	C10H14N5O8P	A	16.6637
GZ1833	Positive	350.1	1.12	136, 332.2, 137, 138.1, 314.2	unknown	unknown			11.7291
GZ1834	Positive	349.1	1.12	137.4, 136.4, 265.6, 313.5, 175.5	Inosine 5'-monophosphate	Nucleotide and its derivates	C10H13N4O8P	A	11.6724
GZ1837	Positive	613.152	1.12	355.4, 484.2, 595.3, 466.4, 409.4	unknown	unknown			11.8959
GZ1840	Positive	168.1	1.12	168.1, 126.9, 68.5, 84.6, 70.5	unknown	unknown			13.0138
GZ1842	Positive	170.1	1.13	98.7, 110.8, 153.1, 94.8, 108.9	unknown	unknown			18.9118
GZ1844	Positive	534.1	1.13	516.1, 402, 474, 405.2, 444	unknown	unknown			24.8283
GZ1845	Positive	166	1.13	120.9, 149, 137, 119.9, 90.7	unknown	unknown			17.3313
GZ1846	Positive	182.1	1.13	136.3, 123.2, 91.5, 153.8, 164.2	L-(-)-Tyrosine	Amino acids and derivatives	C9H11NO3	A	7.59104
GZ1849	Positive	126.1	1.13	125.9, 108.9, 83.7, 80.7, 82.7	5-Methylcytosine	Nucleotide and its derivates	C5H7N3O	A	26.9009
GZ1850	Positive	298.1	1.13	282.1, 266.1, 250.2, 136.1, 166.2	unknown	unknown			13.9317
GZ1853	Positive	136.1	1.14	91.3, 119.3, 92.2, 65, 77.2	Adenine	Nucleotide and its derivates	C5H5N5	A	9.26178
GZ1854	Positive	250	1.14	232.1, 111.9, 129.9, 186.1, 214.2	unknown	unknown			13.8339
GZ1857	Positive	153	1.15	136.4, 135.4, 110.2, 111.3, 108.3	Xanthine	Nucleotide and its derivates	C5H4N4O2	A	10.2415
GZ1862	Positive	190.1	1.16	144, 83.7, 172.1, 142.1, 129.9	unknown	unknown			10.4663
GZ1863	Positive	113.027	1.19	95.7, 112.8, 69.6, 94.6, 67.6	unknown	unknown			17.051
GZ1866	Positive	482.2	1.19	482, 368, 464.1, 402, 108.8	unknown	unknown			22.4045
GZ1868	Positive	121	1.2	90.6, 76.5, 102.6, 120.8, 92.7	D(-)-Threose	Carbohydrates	C4H8O4	A	10.9821
GZ1870	Positive	138.084	1.2	120.9, 76.6, 138, 90.7, 92.7	unknown	unknown			7.8054
GZ1871	Positive	138.091	1.2	120.7, 90.7, 76.6, 102.7, 92.7	Hydroxyphenethylamine	Alkaloids	C8H11NO	B	10.0037
GZ1874	Positive	462.1	1.22	444.1, 429.1, 341.1, 344, 402	unknown	unknown			17.9865
GZ1876	Positive	404.1	1.23	386.2, 314.1, 120.9, 344.1, 312	unknown	unknown			10.185
GZ1879	Positive	176	1.23	148.1, 130, 158, 133, 131	unknown	unknown			9.86026
GZ1882	Positive	284.1	1.24	284.1, 152.1, 136, 197.1, 266.1	unknown	unknown			19.5973
GZ1885	Positive	175	1.26	129.9, 131.9, 158, 114.8, 157.1	unknown	unknown			15.6592
GZ1888	Positive	218.1	1.27	69.6, 172.1, 156.1, 111.9, 158.1	unknown	unknown			3.45742
GZ1893	Positive	517.1	1.3	499.1, 457, 399.1, 355.1, 427	unknown	unknown			11.2288
GZ1897	Negative	385	1.33	135.9, 133.9, 250.1, 87.7, 367.1	S-(5'-Adenosy)-L-homocysteine	Amino acids and derivatives	C14H20N6O5S	A	7.5791
GZ1898	Positive	380.1	1.34	233.1, 130, 148, 362.2, 305.1	unknown	unknown			10.0209
GZ1901	Positive	271.1	1.36	253.1, 211.1, 136.9, 155, 150	unknown	unknown			18.7634
GZ1904	Positive	330.1	1.4	312.1, 150, 131.9, 223.1, 240.1	unknown	unknown			11.2438
GZ1906	Positive	512.1	1.41	171.1, 139, 494.2, 110.8, 380	unknown	unknown			9.0939
GZ1910	Positive	212	1.42	194.2, 149, 166.1, 153, 124.9	unknown	unknown			14.8235
GZ1912	Positive	430.1	1.43	209.2, 412.1, 342.1, 370.1, 191.1	unknown	unknown			16.3566
GZ1915	Positive	153.06	1.44	96.7, 106.9, 90.7, 108.9, 153	unknown	unknown			15.465
GZ1918	Positive	567.2	1.44	567.1, 549.2, 507, 477, 160.1	unknown	unknown			14.4226
GZ1919	Positive	284.092	1.45	135.5, 152.2, 153.2, 154.8, 156.3	Guanosine	Nucleotide and its derivates	C10H13N5O5	A	10.1329
GZ1920	Positive	152.1	1.46	134.9, 151.7, 109.9, 107, 79.7	unknown	unknown			13.3423
GZ1924	Positive	123.1	1.5	80.3, 78.3, 77.1, 81.3, 96.4	Niacinamide	Vitamins	C6H6N2O	A	17.0384
GZ1925	Positive	186.1	1.5	113.8, 130, 145, 140, 84.6	unknown	unknown			15.9938
GZ1926	Positive	270.2	1.51	270.1, 252.1, 84.6, 126.9, 196.2	unknown	unknown			14.1461
GZ1927	Positive	362.1	1.52	135.5, 136.4, 119, 96.7, 344.2	unknown	unknown			11.1636
GZ1930	Positive	203.1	1.52	129.5, 156.4, 202.8, 158, 130.9	unknown	unknown			8.84698
GZ1932	Positive	347.1	1.53	185.2, 167.1, 184.2, 166.1, 215.1	unknown	unknown			9.13484
GZ1935	Positive	300.1	1.54	284.1, 168.1, 282.1, 193.2, 268.1	unknown	unknown			10.3063
GZ1938	Positive	372.1	1.55	354.2, 356.1, 268.1, 267.1, 193.2	unknown	unknown			11.4639
GZ1940	Positive	526.1	1.56	508.1, 466, 160.1, 436, 397.2	unknown	unknown			16.2257
GZ1943	Positive	344.1	1.57	182.2, 136, 326.2, 118.9, 164.1	unknown	unknown			9.4328
GZ1945	Positive	445.1	1.58	445.1, 341.2, 429.1, 427.2, 325.1	unknown	unknown			13.7985
GZ1948	Positive	448.1	1.58	430.1, 160.1, 344, 388, 328.1	unknown	unknown			10.4025
GZ1951	Positive	423.1	1.58	405.1, 172.1, 261.2, 387.1, 231	unknown	unknown			10.4991
GZ1954	Positive	177	1.59	160.5, 132.4, 142.4, 99.2, 149.4	serotonin	Phenolamides	C10H12N2O	A	7.18011
GZ1956	Positive	457.1	1.59	457.1, 439.1, 414.3, 252.2, 160.1	unknown	unknown			8.51544
GZ1959	Positive	508.1	1.59	160.1, 490.2, 161.1, 346.2, 418.1	unknown	unknown			12.0801
GZ1962	Positive	520.1	1.59	502.2, 282.1, 416, 281, 412	unknown	unknown			16.4438
GZ1963	Positive	348.1	1.59	187.7, 151.4, 123.2, 136.5, 173.5, 169.2	Kinetin 9-riboside	Phytohormones	C15H17N5O5	B	20.5848
GZ1966	Positive	409.1	1.59	391.1, 392.2, 349.2, 289, 319.1	unknown	unknown			13.8837
GZ1970	Positive	496.1	1.6	478.2, 408.1, 160.1, 460.3, 334.2	unknown	unknown			8.50639
GZ1971	Positive	178	1.6	161.5, 101.2, 133.4, 119.3, 160.2	N-formylmethionine	Amino acids and derivatives	C6H11NO3S	B	13.0878
GZ1974	Positive	484.1	1.6	466.2, 355.2, 399.2, 308.2, 448.1	unknown	unknown			12.9332
GZ1982	Positive	368.1	1.66	69.7, 308, 350.1, 206.2, 351.2	unknown	unknown			4.74692
GZ1985	Positive	253.1	1.66	193.1, 119.9, 165, 136.9, 211.1	unknown	unknown			31.9962
GZ1988	Positive	553.1	1.68	160, 177.1, 535.2, 132, 493	unknown	unknown			5.89436
GZ1990	Positive	209.1	1.69	120.8, 192.2, 152.1, 122, 109.9	unknown	unknown			12.3767
GZ1993	Positive	397.1	1.72	147.4, 235.6, 218.7, 277.6, 380.8	N-hexosyl-p-coumaroyl putrescine	Phenolamides	C19H28N2O7	B	10.0383
GZ1994	Positive	398.1	1.73	281.2, 380.2, 335.2, 338.1, 365.4	unknown	unknown			12.2899
GZ1996	Positive	190.1	1.74	144, 162.1, 115.9, 172.1, 88.7	unknown	unknown			13.5591
GZ2000	Positive	285.1	1.77	152, 153, 136, 135, 137	Xanthosine	Nucleotide and its derivates	C10H12N4O6	A	19.6554
GZ2002	Positive	281.2	1.81	235.9, 265.8, 134.2, 280.4, 249.8	unknown	unknown			9.92093
GZ2003	Positive	164	1.82	146, 117.9, 90.6, 136, 106.9	unknown	unknown			18.7893
GZ2011	Positive	590.1	1.87	458.1, 323.1, 322.2, 572.2, 530.1	unknown	unknown			36.4671
GZ2013	Positive	304.1	1.89	144, 286.1, 287.1, 83.7, 161.1	unknown	unknown			8.77609
GZ2016	Positive	369.1	1.93	204.2, 190.2, 351.3, 186.2, 333.3	unknown	unknown			16.8343
GZ2017	Positive	322.1	1.94	304.1, 305.1, 276.2, 262.1, 286.1	unknown	unknown			14.5395
GZ2020	Positive	209.1	1.94	146, 193.1, 120.9, 119.9, 191.2	unknown	unknown			8.70043
GZ2023	Positive	542.1	1.94	524.2, 119.9, 482.1, 428.1, 377.1	unknown	unknown			7.42775
GZ2026	Positive	490.1	1.94	472.1, 454.1, 430.1, 377.2, 310.1	unknown	unknown			8.87862
GZ2028	Positive	167.1	1.94	120.8, 103.7, 119.9, 77.6, 102.8	6-Methylmercaptopurine	Nucleotide and its derivates	C6H6N4S	B	9.31957
GZ2030	Positive	433	1.94	415.1, 304.1, 358.2, 373.1, 158	unknown	unknown			13.034
GZ2031	Positive	659.1	1.94	641.2, 599.1, 527.2, 497.1, 569.1	unknown	unknown			8.19945
GZ2033	Positive	402.1	1.94	136.9, 384.3, 118.9, 154.1, 342.3	unknown	unknown			6.79239
GZ2034	Positive	268.097	1.94	135.7, 138.7, 137.8, 140.1, 141.4	Adenosine	Nucleotide and its derivates	C10H13N5O4	A	6.99917
GZ2035	Positive	592.1	1.95	574.1, 119.9, 532.1, 166.1, 430.2	unknown	unknown			8.26011
GZ2038	Positive	276.1	1.95	138, 204.1, 258.1, 170, 188.1	unknown	unknown			11.8344
GZ2041	Positive	460.1	1.99	147, 442.1, 406.2, 424.1, 119.9	unknown	unknown			14.1188
GZ2042	Positive	371.1	2	353.2, 355.1, 180.2, 267.1, 198.2	unknown	unknown			7.77417
GZ2043	Positive	166	2	77.3, 103.3, 93.4, 91.5, 120.1	L-Phenylalanine	Amino acids and derivatives	C9H11NO2	A	11.0034
GZ2045	Positive	400.2	2.02	136, 400.2, 268.1, 382.2, 340.2	Adenosine O-ribose	Nucleotide and its derivates	C15H21N5O8	B	8.34139
GZ2046	Positive	290.1	2.02	272.1, 244.1, 168.1, 198.2, 226.2	unknown	unknown			8.63229
GZ2048	Positive	237.1	2.03	146, 119.9, 136.1, 174.1, 128	N'-Formylkynurenine	Amino acids and derivatives	C11H12N2O4	A	9.85949
GZ2055	Positive	507.1	2.1	489.1, 342.2, 447, 360.2, 471.2	unknown	unknown			10.9122
GZ2056	Positive	439.1	2.11	147.4, 260.8, 277.9, 287.8, 422.8	N-(4'-O-glycosyl)-p-coumaroyl agmatine	Phenolamides	C20H30N4O7	B	7.01112
GZ2057	Positive	375	2.11	123.9, 198.2, 199.1, 125.1, 181.3	unknown	unknown			14.6901
GZ2060	Positive	272.1	2.11	154.1, 254.1, 226.1, 109.9, 229.2	unknown	unknown			11.8661
GZ2062	Positive	444.1	2.12	426.2, 330.3, 315.3, 108.8, 381.3	unknown	unknown			13.2444
GZ2067	Positive	249.1	2.15	160.1, 231.2, 114.9, 189.2, 148.1	unknown	unknown			12.3493
GZ2069	Positive	424.1	2.16	145, 406.2, 126.9, 181.1, 177.1	unknown	unknown			9.85061
GZ2072	Positive	402.1	2.16	384.2, 366.1, 240.2, 342.2, 348.1	unknown	unknown			12.2253
GZ2076	Positive	482.1	2.2	464.1, 368.1, 171.1, 139, 450	unknown	unknown			17.4798
GZ2078	Positive	469.1	2.22	307.7, 177.4, 308.3, 290.8, 145.4	N-(4'-O-glycosyl)-feruloyl agmatine	Phenolamides	C21H32N4O8	B	8.56447
GZ2080	Positive	493.1	2.22	475.2, 457.1, 347.3, 439.2, 345.1	unknown	unknown			12.1952
GZ2083	Positive	439.1	2.23	438.7, 147.1, 260.4, 277.4, 114	unknown	unknown			11.1181
GZ2084	Positive	382.2	2.23	220.7, 207.7, 202.6, 221.6, 162.7	trans-zeatin N-glucoside	Phytohormones	C16H23N5O6	B	3.96231
GZ2085	Positive	220.2	2.23	202.7, 184.6, 174.6, 90.3, 124.4	D-Pantothenic acid	Vitamins	C9H17NO5	A	12.5086
GZ2086	Positive	236.1	2.25	146.8, 148, 120.1, 219.2, 119	unknown	unknown			4.53015
GZ2088	Positive	235.1	2.25	147.4, 218.7, 149.5, 217.8, 199.7	N'-p-Coumaroyl putrescine	Phenolamides	C13H18N2O2	B	11.2843
GZ2094	Positive	200.1	2.28	98.7, 126, 142.1, 69.7, 136	unknown	unknown			13.5862
GZ2098	Positive	377.1	2.29	359.2, 317.2, 341.2, 215.1, 287.1	unknown	unknown			18.4782
GZ2099	Positive	122.1	2.29	104.8, 76.6, 102.8, 78.6, 122	unknown	unknown			17.2965
GZ2102	Positive	306.1	2.3	144, 265.1, 288.1, 125.9, 154.1	unknown	unknown			9.10292
GZ2105	Positive	289.1	2.32	126.8, 289.1, 271.1, 243.2, 163.1	unknown	unknown			36.0418
GZ2107	Positive	408.1	2.32	273.2, 117.9, 302.1, 291.2, 390.2	unknown	unknown			13.4801
GZ2110	Positive	334.1	2.32	317.2, 305.1, 316.2, 221.1, 291.2	unknown	unknown			26.5774
GZ2113	Positive	403.1	2.33	367.2, 385.2, 251.2, 349.2, 343.1	unknown	unknown			11.9686
GZ2117	Positive	250.1	2.34	69.6, 232.2, 204.2, 136, 190.2	unknown	unknown			9.74404
GZ2121	Positive	451.1	2.35	451.1, 433.1, 391.1, 415.1, 135	unknown	unknown			8.50189
GZ2125	Positive	474.2	2.37	327.8, 456.7, 312.9, 285, 258.8, 327	10-Formyl-THF	Others	C20H23N7O7	B	9.316
GZ2126	Positive	348.1	2.37	302.2, 286.2, 330.4, 186.3, 185.3	unknown	unknown			15.5186
GZ2128	Positive	697.1	2.38	623.2, 679.4, 535.2, 373.3, 363.4	unknown	unknown			11.7983
GZ2131	Positive	501.2	2.38	501.1, 147, 483.2, 363.2, 339.3	unknown	unknown			10.9205
GZ2133	Positive	478.1	2.39	460.1, 316.2, 203.1, 446.1, 158	unknown	unknown			13.7309
GZ2134	Positive	595	2.39	577.3, 449.2, 433.3, 391.2, 188.1	unknown	unknown			14.6641
GZ2138	Positive	512.1	2.4	512.1, 350.4, 349.4, 494.4, 383.3	unknown	unknown			9.63749
GZ2142	Positive	265.1	2.42	177.5, 145.4, 120.4, 248.9, 130.4	N-Feruloyl putrescine	Phenolamides	C14H20N2O3	B	12.584
GZ2143	Positive	529.1	2.42	529.1, 367.5, 511.4, 188.2, 349.6	unknown	unknown			9.56155
GZ2146	Positive	189.1	2.43	118.6, 115.6, 146.9, 144.1, 145.1	unknown	unknown			10.3907
GZ2147	Positive	206.1	2.43	147.5, 132.2, 160.2, 145.6, 189.6	Methoxyindoleacetic acid	Others	C11H11NO3	B	12.3127
GZ2150	Positive	170.1	2.43	114.9, 170.1, 142, 153.1, 96.7	unknown	unknown			10.8342
GZ2153	Positive	410.1	2.43	188.1, 392.2, 293.2, 189.2, 147.1	unknown	unknown			15.216
GZ2154	Positive	118	2.44	58.2, 91.2, 90.2, 77, 72	Indole	Others	C8H7N	B	6.78155
GZ2156	Positive	160.1	2.44	160.1, 114.9, 133, 132, 116.9	unknown	unknown			8.70972
GZ2158	Positive	584.2	2.44	325.7, 454.4, 437.6, 308.8, 436.5	N',N",N"'-p-coumaroyl-cinnamoyl-caffeoyl spermidine	Phenolamides	C34H37N3O6	B	4.88876
GZ2160	Positive	157	2.44	72.5, 114.8, 115.8, 70.5, 98.6	unknown	unknown			13.6114
GZ2162	Positive	281.1	2.45	280.8, 265.4, 249.4, 151.4, 267.4	unknown	unknown			9.88919
GZ2163	Positive	323.1	2.45	145.1, 288.1, 129.8, 247, 305.6, 177.4	O-Feruloyl coumarin	Coumarins	C19H14O5	B	5.52332
GZ2166	Positive	205.1	2.45	142.4, 91, 130.4, 115.4, 127.9, 146.2	L-Tryptophan	Amino acids and derivatives	C11H12N2O2	A	14.1317
GZ2167	Positive	382.1	2.45	220.2, 136, 364.2, 202.2, 346.2	unknown	unknown			8.49023
GZ2170	Positive	394.1	2.46	376.2, 247.2, 319.2, 162.1, 200.2	unknown	unknown			10.9848
GZ2172	Positive	550.1	2.47	532.2, 388.2, 376.1, 386.1, 404.1	unknown	unknown			14.9418
GZ2173	Positive	321	2.48	166.4, 285.2, 267.3, 276.2, 156.3	unknown	unknown			14.808
GZ2177	Positive	723.1	2.5	188.1, 705.4, 561.3, 591.2, 146	unknown	unknown			15.1799
GZ2179	Positive	537.1	2.51	177.1, 519.2, 178.1, 504.1, 282.1	unknown	unknown			12.0391
GZ2183	Positive	291.2	2.52	147.2, 126.8, 255.4, 272.8, 127.8	unknown	unknown			17.3828
GZ2189	Positive	277.2	2.54	217.2, 260.3, 146.1, 219.5, 276.1	unknown	unknown			10.5328
GZ2192	Positive	449.1	2.55	287, 449, 405.3, 431.2, 360.3	Cyanidin 3-O-glucoside (Kuromanin)	Anthocyanins	C21H21O11+	A	7.89464
GZ2193	Positive	651.2	2.55	651.2, 447.1, 633.2, 519.2, 591.2	unknown	unknown			23.0152
GZ2194	Positive	277.1	2.55	260.8, 217.7, 218.6, 147.2, 148.7	N-p-Coumaroyl agmatine	Phenolamides	C14H20N4O2	B	13.27
GZ2195	Positive	277.2	2.55	260.8, 217.6, 218.6, 147.2, 148.2	N'-p-Coumaroyl agmatine	Phenolamides	C14H20N4O2	B	8.7251
GZ2199	Positive	652.1	2.56	578.2, 428.3, 577.2, 634.4, 325.2	unknown	unknown			8.80493
GZ2204	Positive	144.1	2.59	144, 112.8, 111.8, 83.6, 102.8	unknown	unknown			14.3742
GZ2205	Positive	224.1	2.59	208.1, 136, 192.1, 210.1, 90.7	unknown	unknown			4.68689
GZ2208	Positive	265.2	2.6	145, 176.6, 265.2, 177.8, 248.2	unknown	unknown			7.55409
GZ2211	Positive	408.1	2.6	364.2, 390.2, 273.1, 160.1, 376.2	unknown	unknown			13.1722
GZ2213	Positive	656.1	2.62	624.3, 638.3, 463.2, 596.3, 455.2	unknown	unknown			5.79955
GZ2215	Positive	655.1	2.62	355.1, 337.2, 595.3, 493.1, 637.3	unknown	unknown			9.31373
GZ2216	Positive	623.1	2.62	422.3, 441.2, 341.7, 605.4, 332.7	unknown	unknown			19.3448
GZ2219	Positive	323.2	2.63	145.3, 176.7, 129.5, 305.5, 322.6	unknown	unknown			8.99203
GZ2227	Positive	199.1	2.65	120.9, 98.7, 140, 116.8, 139	unknown	unknown			10.0609
GZ2229	Positive	222.261	2.66	222.2, 181, 204.2, 129.9, 176.2	unknown	unknown			24.6301
GZ2230	Positive	308.1	2.68	145.1, 292, 177, 307.4, 179.6	unknown	unknown			11.9055
GZ2233	Positive	307.2	2.68	177.5, 130.5, 158.5, 157.5, 145.4	N-Feruloyl agmatine	Phenolamides	C15H22N4O3	B	9.14956
GZ2234	Positive	303.1	2.69	127, 303.1, 285.3, 177.2, 145.1	unknown	unknown			10.8509
GZ2239	Positive	564.1	2.7	546.3, 426.2, 144.1, 543.4, 145	unknown	unknown			6.60733
GZ2240	Positive	167.027	2.7	120.9, 64.6, 149, 92.7, 139	Phthalic acid	Organic acids	C8H6O4	A	17.2002
GZ2243	Positive	162	2.71	145.1, 115.9, 144, 117.9, 76.6	unknown	unknown			10.5182
GZ2245	Positive	331.3	2.73	331.2, 313.1, 314.3, 193.2, 247.1	unknown	unknown			18.1468
GZ2247	Positive	670.1	2.74	609.3, 477.4, 520.4, 652.4, 538.4	unknown	unknown			15.224
GZ2249	Positive	543.2	2.75	543.2, 367.2, 525.2, 351.2, 147	unknown	unknown			16.5091
GZ2252	Positive	441.3	2.75	441.1, 298.1, 423.2, 424.2, 115.9	unknown	unknown			11.2702
GZ2253	Positive	306	2.76	288.1, 198.2, 177.1, 260.2, 289.1	unknown	unknown			11.3904
GZ2254	Positive	459.1	2.77	441.1, 415.2, 312.2, 423.3, 297.1	unknown	unknown			7.19337
GZ2255	Positive	490.2	2.79	490.2, 472.2, 454.2, 370.2, 430.1	unknown	unknown			25.9875
GZ2256	Positive	389.2	2.79	389.2, 357.1, 371.2, 353.3, 329.2	unknown	unknown			20.023
GZ2257	Positive	322.2	2.79	178.1, 177.1, 145, 146, 305.2	unknown	unknown			5.3667
GZ2259	Positive	321.1	2.8	177.5, 267.7, 145.4, 147.5, 285.9	N-Feruloyl spermidine	Phenolamides	C17H27N3O3	B	9.41154
GZ2268	Positive	198.1	2.85	152, 115.8, 114.8, 70.6, 180.2	unknown	unknown			8.1066
GZ2270	Positive	345.3	2.85	345.2, 148, 147, 327.2, 285.1	unknown	unknown			11.5835
GZ2272	Positive	297.1	2.85	281, 265.2, 249.2, 267.2, 207.4	unknown	unknown			13.8974
GZ2273	Positive	611.2	2.86	473.8, 576, 593.3, 610.8, 558.1	unknown	unknown			7.77558
GZ2276	Positive	197.1	2.86	151, 114.7, 107.9, 122.9, 72.5	unknown	unknown			17.7153
GZ2277	Positive	713.1	2.87	465.3, 303.1, 551.4, 695.6, 533.5	Quercetin-5-O-malonylhexosyl-hexoside	Flavonol	C30H32O20	B	6.62416
GZ2279	Positive	738.1	2.88	720.4, 606.3, 729.2, 576.3, 694.4	unknown	unknown			19.8412
GZ2281	Positive	137.3	2.88	94.3, 77.1, 91.3, 122.3, 81.4	p-Aminobenzoate	Benzoic acid derivatives	C7H7NO2	B	13.333
GZ2284	Positive	535.1	2.9	286.8, 534.7, 287.9, 491.8, 517.9	Cyanidin-O-malonylhexoside	Anthocyanins	C24H23O14+	B	14.1617
GZ2287	Positive	307.2	2.9	248.1, 144.6, 290.7, 176.4, 306.1	unknown	unknown			16.705
GZ2288	Positive	625.2	2.91	463.2, 607.3, 445.2, 343.3, 493.2	unknown	unknown			9.92736
GZ2291	Positive	597	2.92	579.2, 435.2, 465.2, 561.2, 532.9	unknown	unknown			20.205
GZ2292	Positive	369.1	2.94	177.1, 145, 207.2, 116.9, 175.1	3-O-Feruloyl quinic acid	Quinate and its derivatives	C17H20O9	B	10.4663
GZ2295	Positive	501.2	2.96	501.2, 177.1, 483.2, 441.1, 339.2	unknown	unknown			9.5895
GZ2299	Positive	280	2.97	221.1, 145, 177.2, 116.9, 206.2	unknown	unknown			11.774
GZ2300	Positive	496.2	2.97	496.2, 478.2, 460.2, 406.1, 323.2	unknown	unknown			14.8966
GZ2303	Positive	728.1	2.98	566.3, 596.3, 710.5, 434.4, 446.3	unknown	unknown			6.00559
GZ2305	Positive	469.1	2.98	451.1, 409.1, 433.1, 307.1, 289.1	(+)-Gallocatechin-hexoside	Others	C21H24O12	B	8.054
GZ2307	Positive	755.2	2.99	623.3, 737.4, 593.3, 575.4, 309.2	unknown	unknown			8.37115
GZ2312	Positive	467.1	3	449.1, 329.3, 431.1, 137, 311.3	unknown	unknown			8.76652
GZ2315	Positive	273.1	3.01	255.2, 213.2, 181.1, 153.1, 176.1	unknown	unknown			12.1249
GZ2318	Positive	732.5	3.01	732.4, 714.4, 273.1, 274.1, 570.4	unknown	unknown			26.9092
GZ2321	Positive	751	3.01	589.3, 733.3, 742.3, 571.3, 707.4	unknown	unknown			19.7735
GZ2322	Positive	611.2	3.04	576.1, 593.4, 610.8, 474.8, 473.8	unknown	unknown			12.7148
GZ2325	Positive	406.1	3.05	156.2, 144.5, 388.4, 331.5, 130.4	unknown	unknown			17.2399
GZ2328	Positive	160.126	3.06	160.1, 114.9, 116.9, 129.9, 132	unknown	unknown			20.188
GZ2330	Positive	773.2	3.07	611.4, 755.5, 449.5, 491.5, 593.6	unknown	unknown			7.00477
GZ2331	Positive	595.2	3.07	458.2, 560, 577.3, 594.9, 542	Apigenin di-C,C-hexoside	Flavone C-glycosides	C27H30O15	B	8.12042
GZ2333	Positive	390.1	3.08	179.1, 372.2, 104.8, 210.2, 355.1	unknown	unknown			14.0313
GZ2334	Positive	163.2	3.09	88.6, 134.9, 163, 116.9, 145	unknown	unknown			32.5507
GZ2336	Positive	739	3.09	593.3, 721.4, 577.3, 607.3, 443.2	unknown	unknown			5.61766
GZ2339	Positive	277.1	3.1	147, 118.9, 260.2, 217.2, 113.9	unknown	unknown			6.82304
GZ2341	Positive	442.1	3.11	424.2, 280.1, 379.1, 262.1, 313.2	unknown	unknown			15.8736
GZ2343	Positive	459	3.12	261.1, 339.2, 441.1, 219.2, 381.2	unknown	unknown			22.4544
GZ2345	Positive	582.2	3.13	564.3, 582.1, 546.5, 516.5, 528.5	unknown	unknown			15.1253
GZ2348	Positive	581.1	3.14	545.9, 528, 563.4, 444.1, 580.7	C-hexoside-luteolin C-pentoside	Flavone C-glycosides	C26H28O15	B	14.0814
GZ2351	Positive	625	3.14	397.8, 463.3, 607, 367.9, 343.9	8-C-hexosyl chrysoeriol O-hexoside	Flavone C-glycosides	C28H32O16	B	8.57576
GZ2352	Positive	577.5	3.14	577.1, 325.6, 427.5, 445.5, 409.6	unknown	unknown			15.118
GZ2355	Positive	371	3.14	267, 355.1, 353.2, 191.2, 251.1	unknown	unknown			10.2899
GZ2358	Positive	625.2	3.15	488, 590.2, 607.4, 624.7, 572.3	unknown	unknown			14.2484
GZ2360	Positive	321.2	3.17	177.1, 145, 116.9, 147, 304.2	unknown	unknown			6.02955
GZ2364	Positive	147	3.17	118.7, 90.4, 146.9, 64.6, 91.2	unknown	unknown			10.879
GZ2366	Positive	621.1	3.18	287.4, 620.3, 577.4, 290.8, 289.9	Cyanidin O-malonyl-malonylhexoside	Anthocyanins	C27H25O17+	B	19.6337
GZ2367	Positive	715.2	3.18	697.4, 679.3, 359.3, 521.3, 559.2	unknown	unknown			12.7098
GZ2372	Positive	481.09	3.19	319.2, 463.2, 301.1, 283.1, 317.2	unknown	unknown			14.0471
GZ2373	Positive	757.2	3.2	595.3, 433.2, 739.4, 419.3, 625.3	Luteolin O-hexoside-feruloylpentoside	Flavone	C33H40O20	B	10.2984
GZ2376	Positive	240.1	3.2	196.2, 166.2, 152.2, 69.6, 136.1	unknown	unknown			19.0251
GZ2378	Positive	202.1	3.21	160, 69.7, 144, 114.9, 142	unknown	unknown			10.1639
GZ2381	Positive	874.3	3.22	856.4, 694.4, 793.4, 705.2, 712.4	unknown	unknown			18.7953
GZ2384	Positive	291	3.23	124.8, 147, 213.1, 273.1, 98.6	unknown	unknown			12.6688
GZ2385	Positive	854.1	3.24	498.3, 336.4, 836.4, 845.2, 692.3	unknown	unknown			8.80141
GZ2388	Positive	498.4	3.24	498.2, 336.5, 306.5, 480.5, 318.7	unknown	unknown			15.4526
GZ2391	Positive	567	3.24	549.2, 513.3, 531.3, 429.5, 411.5	unknown	unknown			14.0635
GZ2394	Positive	336.2	3.25	290.2, 319.2, 302.2, 260.1, 306.3	unknown	unknown			28.5399
GZ2396	Positive	723	3.26	577.2, 515.1, 635.2, 705.4, 503.2	unknown	unknown			6.78901
GZ2400	Positive	252.1	3.29	90.7, 134, 87.7, 73.6, 115.9	unknown	unknown			8.1282
GZ2403	Positive	245.09	3.29	227.1, 114.8, 185.1, 98.6, 112.8	unknown	unknown			7.88402
GZ2406	Positive	611.1	3.31	449.4, 287.7, 593.2, 431.3, 299.6	Luteolin 3',7-di-O-glucoside	Flavone	C27H30O16	B	13.085
GZ2408	Positive	369.1	3.33	351.2, 147.1, 177.1, 207.1, 145	1-O-Feruloyl quinic acid	Quinate and its derivatives	C17H20O9	B	6.37737
GZ2410	Positive	413	3.34	339.2, 299.1, 395.2, 367.2, 311.2	unknown	unknown			18.7982
GZ2413	Positive	486.1	3.34	468.1, 314.1, 188.1, 454, 238.2	unknown	unknown			13.5548
GZ2416	Positive	431	3.36	353.2, 299.1, 413.1, 383.2, 395.1	unknown	unknown			7.03263
GZ2419	Positive	373	3.36	104.8, 179.1, 76.6, 313.1, 355.2	unknown	unknown			7.81112
GZ2421	Positive	581.2	3.38	448.3, 329.1, 431, 414.8, 330.8	8-C-hexoside-luteolin C-pentoside	Flavone C-glycosides	C26H28O15	B	20.4453
GZ2423	Positive	605.1	3.39	605, 271.1, 561.6, 587.7, 519.5	Pelargonidin 3-O-malonyl-malonylhexoside	Anthocyanins	C27H25O16+	B	18.623
GZ2424	Positive	655.2	3.39	331.7, 493.2, 655.1, 315.7, 637.2	Tricin 7-O-hexosyl-O-hexoside	Flavone	C29H34O17	B	7.81247
GZ2425	Positive	916.1	3.4	898.5, 854.5, 910.4, 825.6, 581.3	unknown	unknown			55.8179
GZ2427	Positive	174.105	3.42	114.8, 72.5, 146, 158.1, 159.1	N-Acetyl-l-leucine	Amino acids and derivatives	C8H15NO3	A	10.2779
GZ2428	Positive	634.1	3.43	483.8, 516, 384.1, 467.7, 632.7	unknown	unknown			12.1092
GZ2434	Positive	449.1	3.45	287.7, 299.7, 431.4, 353.6, 329.6	Luteolin C-hexoside	Flavone C-glycosides	C21H20O11	B	4.89347
GZ2435	Positive	450.1	3.45	450, 330.2, 432.1, 414.1, 300.1	unknown	unknown			5.09461
GZ2441	Positive	268.1	3.49	224.2, 136, 150.1, 122, 107.9	unknown	unknown			8.7575
GZ2444	Positive	404.1	3.49	131, 386.2, 189.2, 147.1, 106.9	unknown	unknown			11.4513
GZ2451	Positive	332.3	3.56	332.2, 314.2, 325.1, 272.1, 313.2	unknown	unknown			12.3024
GZ2454	Positive	197.1	3.56	104.8, 76.6, 114.8, 78.7, 72.5	unknown	unknown			10.2242
GZ2456	Positive	565.2	3.57	273.3, 430.3, 449.6, 563.3, 415.7	unknown	unknown			5.20507
GZ2457	Positive	541.1	3.59	523.2, 379, 497.2, 361.2, 505.1	unknown	unknown			9.79776
GZ2460	Positive	453.3	3.6	435.6, 453.1, 322.8, 209.4, 113.9	unknown	unknown			11.4991
GZ2469	Positive	625.1	3.64	428, 300.8, 326.3, 446, 398.6	unknown	unknown			16.2513
GZ2471	Positive	138.05	3.64	78.2, 92.3, 120.3, 80.1, 79.3, 108	Nicotinic Acid Methyl Ester (Methyl Nicotinate)	Vitamins	C7H7NO2	A	18.5075
GZ2472	Positive	626.1	3.65	302.5, 343.1, 463.2, 447.4, 467.3	unknown	unknown			8.81464
GZ2475	Positive	787.2	3.65	625.4, 769.4, 453.5, 463.2, 781.8	unknown	unknown			21.4393
GZ2477	Positive	434.2	3.68	434, 314.4, 416.2, 398.2, 338.3	unknown	unknown			10.7112
GZ2479	Positive	433.106	3.69	397.8, 415.4, 282.8, 285.7, 337.4	Isovitexin	Flavone C-glycosides	C21H20O10	A	16.3288
GZ2482	Positive	503.2	3.69	503.2, 323.3, 311.3, 137, 471.2	unknown	unknown			7.06747
GZ2483	Positive	597.4	3.7	465.1, 596.9, 447.8, 463.7, 287.3	Hesperetin C-hexosyl-O-pentoside	Flavanone	C27H32O15	B	13.7685
GZ2484	Positive	595.1	3.7	342.7, 301.3, 446.3, 462.4, 428.8	unknown	unknown			9.51248
GZ2487	Positive	609	3.7	463.4, 445.5, 591.4, 343.6, 573.4	unknown	unknown			16.6639
GZ2489	Positive	851.6	3.71	851.4, 689.4, 833.5, 527.3, 815.5	unknown	unknown			7.42467
GZ2490	Positive	689.2	3.71	689, 527.1, 332.2, 349.9, 671.4, 331.1	Tricin 4'-O-(β-guaiacylglyceryl) ether 5-O-hexoside	Flavonolignan	C33H36O16	B	13.1352
GZ2493	Positive	278.1	3.72	204.2, 246.2, 234.2, 148, 232.2	unknown	unknown			8.9156
GZ2496	Positive	609.1	3.72	463.4, 445.5, 397.6, 343.8, 313.9	Chrysoeriol C-hexosyl-O-rhamnoside	Flavone C-glycosides	C28H32O15	B	15.0951
GZ2498	Positive	711.2	3.73	710.9, 463.7, 343.8, 591.8, 445.8	Chrysoeriol-O-hexoside-malonyl-hexoside	Flavone	C35H34O16	B	15.7261
GZ2500	Positive	950.3	3.74	788.1, 950, 626.7, 330.1, 491.8	unknown	unknown			19.5066
GZ2504	Positive	598.1	3.75	597.8, 466.7, 448.7, 346.6, 464.6	unknown	unknown			9.96229
GZ2508	Positive	554.2	3.75	491.3, 233.2, 536.3, 189.2, 215.1	unknown	unknown			12.9318
GZ2510	Positive	593	3.76	593, 329.6, 575.6, 431.7, 341.7	unknown	unknown			7.81729
GZ2513	Negative	465	3.78	303.1, 447.1, 317.1, 429.1, 345.1	Quercetin 3-O-glucoside (Isotrifoliin)	Flavonol	C21H20O12	A	6.61415
GZ2515	Positive	287.1	3.78	287.1, 153, 269.1, 241.2, 98.7	unknown	unknown			7.65918
GZ2517	Positive	339.1	3.79	177.5, 145.4, 321.7, 249.6, 149.4	O-Feruloyl 4-hydroxylcoumarin	Coumarins	C19H14O6	B	7.72335
GZ2518	Positive	655.1	3.79	331.2, 493.2, 637.3, 619.4, 623.3	unknown	unknown			8.97792
GZ2519	Positive	449.1	3.79	287.1, 449, 329.1, 431.1, 353.1	Kaempferol 3-O-glucoside (Astragalin)	Flavonol	C21H20O11	A	13.6923
GZ2521	Positive	757.1	3.8	739, 383.6, 299.8, 329.7, 449.4, 177.1	C-hexosyl-luteolin O-feruloylpentoside	Flavone C-glycosides	C36H36O18	B	24.8261
GZ2522	Positive	689.2	3.81	527.3, 331.3, 671.4, 645.4, 657.4	unknown	unknown			12.9644
GZ2523	Positive	479.2	3.81	479.2, 317.2, 461.1, 443, 329.2	Isorhamnetin 5-O-hexoside	Flavonol	C22H22O12	B	5.90842
GZ2525	Positive	579	3.82	433.4, 415.5, 313.4, 367.5, 397.5	unknown	unknown			11.5923
GZ2526	Positive	401	3.82	383.2, 122.9, 118.9, 341.2, 145.1	unknown	unknown			16.3322
GZ2528	Positive	236.1	3.83	120, 166.1, 138, 148, 90.8	unknown	unknown			10.6333
GZ2532	Positive	292.3	3.84	292.2, 248.2, 192.2, 148.1, 202.3	unknown	unknown			11.3913
GZ2536	Positive	463.1	3.86	367.8, 343.6, 397.7, 313.6, 409.5	Chrysoeriol 8-C-hexoside	Flavone C-glycosides	C22H22O11	B	12.2609
GZ2539	Positive	565.1	3.88	433.5, 564.9, 270.4, 283.7, 281.6, 271.6	Apigenin O-hexosyl-O-pentoside	Flavone	C26H28O14	B	15.4536
GZ2541	Positive	435	3.89	391.3, 417.1, 233.2, 303.1, 273.2	unknown	unknown			12.4628
GZ2543	Positive	493.1	3.9	331.2, 475.1, 373.2, 355.2, 457.1	unknown	unknown			6.35934
GZ2546	Positive	421.1	3.9	185.2, 113.9, 274.2, 228.2, 403.2	unknown	unknown			8.87297
GZ2548	Positive	418.2	3.91	400.2, 308.1, 340.2, 358.1, 170.1	unknown	unknown			11.9588
GZ2551	Positive	739	3.91	517.1, 679.3, 721.4, 559.2, 707.4	unknown	unknown			28.4438
GZ2556	Positive	350.1	3.92	290.1, 333.3, 332.2, 260.2, 302.2	unknown	unknown			11.3016
GZ2559	Positive	656.3	3.93	656.3, 638.4, 620.4, 494.2, 624.3	unknown	unknown			12.3113
GZ2561	Positive	567.3	3.94	567.1, 405.7, 549.9, 435.6, 331.6	unknown	unknown			6.50248
GZ2564	Positive	443.1	3.94	383.2, 351.2, 425.3, 323.3, 368.2	unknown	unknown			14.9098
GZ2566	Positive	549	3.96	417.2, 399.2, 297.1, 531.2, 436.4	unknown	unknown			11.227
GZ2568	Positive	639.2	3.97	331.6, 493.3, 621.5, 301.2, 491.6	unknown	unknown			5.33211
GZ2569	Positive	577	3.97	559.2, 409.2, 541.2, 313.3, 481.1	unknown	unknown			17.0618
GZ2572	Positive	177	3.97	88.7, 116.9, 145, 149, 133.9	unknown	unknown			17.0847
GZ2575	Positive	138.05	3.97	120	Anthranilic acid	Benzoic acid derivatives	C7H7NO2	A	18.7428
GZ2577	Positive	579	3.98	578.9, 270.7, 433.6, 271.9, 331.7	Apigenin 7-rutinoside (Isorhoifolin)	Flavone	C26H26O15	B	17.0386
GZ2579	Positive	577.5	3.98	577.2, 559.3, 325.4, 313.3, 541.3	unknown	unknown			20.7245
GZ2581	Positive	581.2	3.99	449.4, 431.9, 580.6, 330, 450.3	Kaempferol-O-Pentoside-O-hexoside	Flavonol	C26H28O15	A	5.99948
GZ2583	Positive	383.2	4.01	365.3, 291.1, 323.2, 273.2, 351.2	unknown	unknown			12.8281
GZ2586	Positive	716.2	4.03	698.4, 554.3, 684.4, 469.2, 584.3	unknown	unknown			10.6804
GZ2587	Positive	327.1	4.04	151, 246.2, 281.2, 267.1, 215.1	unknown	unknown			8.50679
GZ2588	Positive	535	4.05	287, 449.2, 403.3, 491.2, 517.2	Luteolin-O-(O-malonyl)-β-D-glucoside	Flavone	C24H22O14	B	17.2957
GZ2589	Positive	801	4.05	639.3, 783.3, 475.1, 313.2, 792.1	unknown	unknown			14.2473
GZ2591	Positive	317.2	4.05	317.1, 302, 273.2, 285.1, 153	unknown	unknown			14.8028
GZ2594	Positive	301.1	4.06	301.1, 286.1, 285.1, 258.1, 269.1	Kaempferide	Flavonol	C16H12O6	B	14.1977
GZ2595	Positive	394.1	4.06	350.3, 376.3, 308.1, 302.1, 304.1	unknown	unknown			11.8641
GZ2598	Positive	611	4.07	449, 329.2, 303.1, 301.1, 431.2	unknown	unknown			9.65636
GZ2601	Positive	564.1	4.07	546.3, 532.3, 339.2, 514.2, 435.2	unknown	unknown			14.7091
GZ2604	Positive	655.2	4.08	331.6, 655, 493.1, 316, 334.9	Tricin di-O-hexoside	Flavone	C29H34O17	B	10.8841
GZ2605	Positive	801	4.08	433.1, 369.2, 639.3, 207.1, 343.2	unknown	unknown			12.2197
GZ2608	Positive	565.3	4.09	564.9, 433.6, 415.7, 313.6, 397.7	unknown	unknown			13.4262
GZ2610	Positive	448.1	4.09	215.7, 163.5, 145.5, 173.5, 233.5	L-Glutaminyl-L-valyl-L-valyl-L-cysteine	Amino acids and derivatives	C18H33N5O6S	B	14.7744
GZ2611	Positive	433.1	4.1	270.4, 272.2, 433.1, 274.4, 415.2	Apigenin 7-O-glucoside (Cosmosiin)	Flavone	C21H20O10	A	14.728
GZ2614	Positive	507.1	4.1	331.2, 303.1, 489.2, 475.2, 315.3	unknown	unknown			6.40785
GZ2618	Positive	352.1	4.11	90.7, 251.2, 334.1, 342.9, 286.5	unknown	unknown			13.3149
GZ2624	Positive	408.1	4.14	399.7, 408, 113.9, 343.2, 229.6	unknown	unknown			9.40084
GZ2625	Positive	435.121	4.14	273.8, 271.6, 272.5, 231.6, 285.8	Naringenin 7-O-glucoside (Prunin)	Flavanone	C21H22O10	A	4.85504
GZ2627	Positive	334.3	4.16	334.2, 317.2, 300.2, 316.2, 274.1	Hydroxymyricetin	Flavonol	C15H10O9	B	18.0092
GZ2629	Positive	273.1	4.16	153, 181.1, 213.2, 255.2, 147	unknown	unknown			11.5095
GZ2632	Positive	526.3	4.16	526.2, 508.3, 336.2, 385.2, 482.3	LysoPE 22:6 (sn-1)	Lipids_Glycerophospholipids	C27H44NO7P	B	11.0092
GZ2633	Positive	985.3	4.18	493.1, 331.2, 967.4, 976.2, 823.4	unknown	unknown			17.1641
GZ2639	Positive	465	4.2	464.9, 456.4, 399.9, 303.3, 343.4	Hesperetin-O-glucoside	Flavanone	C21H20O12	A	6.09548
GZ2640	Positive	463.2	4.21	287.7, 301.5, 258.1, 343.9, 285.6	Chrysoeriol 7-O-hexoside	Flavone	C22H22O11	B	16.9405
GZ2642	Positive	177	4.21	88.6, 116.9, 145, 90.7, 133.9	unknown	unknown			11.3031
GZ2643	Positive	493.1	4.22	331.8, 315.8, 317.4, 271, 124.5, 331	Tricin 7-O-hexoside	Flavone	C23H24O12	B	18.0788
GZ2646	Positive	217.1	4.22	155.1, 82.7, 110.9, 173.1, 128	unknown	unknown			12.4975
GZ2647	Positive	566.1	4.23	566.1, 434.4, 548.6, 416.5, 314.4	unknown	unknown			6.82864
GZ2649	Positive	565	4.24	397.8, 379.8, 337.7, 415.4, 367.6, 433.3	C-hexosyl-apigenin O-pentoside	Flavone C-glycosides	C26H28O14	B	6.40145
GZ2651	Positive	665	4.24	271.1, 524.6, 633.6, 647.6, 615.7	unknown	unknown			11.5302
GZ2652	Positive	660.3	4.27	660.3, 642.4, 528.3, 498.2, 616.3	unknown	unknown			14.0274
GZ2653	Positive	659.2	4.27	497.2, 331.3, 641.4, 615.3, 627.3	Tricin O-(syringyl alcohol) ether 5-O-hexoside	Flavonolignan	C32H34O15	B	6.72722
GZ2656	Positive	741.1	4.28	723.4, 331.4, 609.4, 313.4, 705.4	unknown	unknown			11.797
GZ2657	Positive	725.2	4.29	331.7, 725, 579.8, 639.9, 707.9	Tricin O-rhamnosyl-O-malonylhexoside	Flavone	C32H36O19	B	14.1113
GZ2659	Positive	695	4.3	694.9, 301, 549.7, 609.8, 678	unknown	unknown			8.10119
GZ2663	Positive	835.1	4.32	527.3, 331.3, 817.4, 571.3, 673.4	unknown	unknown			13.7509
GZ2666	Positive	641.1	4.33	479.5, 461, 355.7, 461.7, 414.3	Selgin O-hexosyl-O-hexoside	Flavone	C28H32O17	B	13.156
GZ2667	Positive	689.2	4.33	688.9, 527, 331.6, 332.4, 316	Tricin 4'-O-(β-guaiacylglyceryl) ether 7-O-hexoside	Flavonolignan	C33H36O16	B	13.1579
GZ2668	Positive	558.3	4.34	558.2, 540.2, 526.3, 177.1, 514.3	unknown	unknown			12.5304
GZ2670	Positive	537	4.35	289.1, 153, 179.1, 163.1, 287.1	Eriodictyol O-malonylhexoside	Flavanone	C24H24O14	B	12.3253
GZ2671	Positive	505.1	4.36	343.2, 487.2, 445.1, 469.3, 461.3	unknown	unknown			9.08457
GZ2674	Positive	831.1	4.37	331.7, 830.9, 669, 177.5, 321.8	Tricin O-feruloylhexoside O-hexoside	Flavone	C39H42O20	B	14.6192
GZ2677	Positive	770.1	4.38	734.5, 752.3, 733.5, 732.6, 431.1	unknown	unknown			19.1899
GZ2678	Positive	521	4.39	273.1, 503.3, 153, 512, 271.1	Naringenin O-malonylhexoside	Flavanone	C24H24O13	B	8.48041
GZ2680	Positive	812.1	4.4	513.2, 794.4, 759.4, 803.2, 531.3	unknown	unknown			17.2013
GZ2684	Positive	535.109	4.43	287.1, 503.3, 331.3, 517.3, 449.2	unknown	unknown			15.4795
GZ2687	Positive	332.1	4.43	316.1, 271.1, 288.1, 314.1, 315.1	unknown	unknown			9.58417
GZ2689	Positive	286.3	4.45	286.1, 258.1, 268.1, 254.1, 240.3	unknown	unknown			9.99773
GZ2690	Positive	548.5	4.45	463.9, 548.5, 300.5, 302.2, 506	Chrysoeriol 5-O-malonylhexoside	Flavone	C25H24O14	B	26.3973
GZ2691	Positive	549	4.46	300.4, 302.3, 548.5, 463.9, 287	unknown	unknown			11.3813
GZ2692	Positive	551	4.47	303.1, 301.2, 302.2, 465.3, 533.3	Tricetin O-malonylhexoside	Flavone	C24H22O15	B	9.71261
GZ2693	Positive	579.1	4.47	331.8, 315.6, 270.6, 316.9, 273.6	Tricin O-malonylhexoside	Flavone	C26H26O15	B	16.928
GZ2694	Positive	689.2	4.47	527.3, 331.4, 671.5, 657.5, 645.5	Tricin O-(β-guaiacylglyceryl)ether O-hexoside	Flavonolignan	C33H36O16	B	8.59039
GZ2696	Positive	622.1	4.5	288, 287.1, 604.3, 578.3, 590.3	unknown	unknown			13.7054
GZ2697	Positive	211.169	4.5	133, 118.9, 104.8, 175.2, 106.9	FA 13:2	Lipids_Fatty acids	C13H22O2	B	9.98322
GZ2699	Positive	655.1	4.51	637.3, 329.2, 426.5, 623.4, 619.3	unknown	unknown			15.2468
GZ2702	Positive	522.2	4.52	203.3, 118.9, 221.3, 135, 108.9	unknown	unknown			12.0392
GZ2705	Positive	561	4.53	543.3, 399.2, 525.2, 517.3, 331.2	unknown	unknown			12.2918
GZ2708	Positive	791.2	4.54	629.6, 773.7, 659.6, 731.5, 782.4	unknown	unknown			17.9932
GZ2711	Positive	778.1	4.54	760.4, 730.4, 530.3, 580.3, 514.3	unknown	unknown			12.208
GZ2718	Positive	213.2	4.56	96.7, 153.1, 78.7, 108.9, 135.1	unknown	unknown			15.4716
GZ2720	Negative	549	4.57	464.1, 300.2, 548.3, 302.5, 304.4	Chrysoeriol 7-O-malonylhexoside	Flavone	C24H22O15	B	6.00457
GZ2721	Positive	547	4.57	529.4, 383.4, 415.2, 503.3, 487.3	unknown	unknown			14.8578
GZ2727	Positive	176.1	4.59	134, 119.9, 133, 130, 91.7	unknown	unknown			25.2807
GZ2729	Positive	203	4.6	82.7, 104.8, 118.9, 100.7, 114.9	unknown	unknown			23.2353
GZ2730	Positive	757	4.61	329, 461.2, 145.3, 333, 627.1	Luteolin C-hexosideO-rhamnoside-O-hexoside	Flavone C-glycosides	C33H40O20	B	10.4011
GZ2732	Positive	504.1	4.63	460.3, 486.3, 351.1, 324.3, 368.2	unknown	unknown			13.6254
GZ2736	Positive	463.1	4.64	281.1, 193.2, 301.1, 253.2, 331.2	unknown	unknown			8.08632
GZ2740	Positive	655.4	4.64	655.3, 637.3, 493.2, 331.2, 611.5	unknown	unknown			17.984
GZ2742	Positive	510.4	4.65	510.3, 492.2, 478.1, 474.3, 501.5	unknown	unknown			19.9893
GZ2743	Positive	755.2	4.66	623.3, 593.4, 737.4, 177.1, 575.4	C-hexosyl-chrysin O-feruloylhexoside	Flavone C-glycosides	C37H38O17	B	19.4898
GZ2744	Positive	353.1	4.67	177.8, 149.6, 270.9, 134.4, 206.5	N-Feruloyl serotonin	Phenolamides	C20H20N2O4	B	15.0955
GZ2746	Positive	477.1	4.67	331.8, 459.3, 297.9, 315.9, 441.6	Tricin O-rhamnoside	Flavone	C23H24O11	B	9.07951
GZ2747	Positive	217.2	4.67	155.1, 82.6, 173.1, 110.9, 157	unknown	unknown			17.225
GZ2748	Positive	411.1	4.69	177.5, 265.7, 235.7, 145.4, 147.5	N',N"-p-coumaroyl-feruloyl putrescine	Phenolamides	C23H26N2O5	B	15.943
GZ2749	Positive	359.1	4.69	341.2, 299.1, 313.2, 327.1, 281.1	unknown	unknown			19.6581
GZ2751	Positive	296.1	4.7	176.2, 121, 90.7, 92.8, 117.9	unknown	unknown			6.77284
GZ2754	Positive	773.2	4.71	773.1, 611.6, 477.6, 314.5, 313.5	unknown	unknown			8.44488
GZ2757	Positive	365.2	4.71	98.6, 126.9, 154.9, 183.1, 273.2	unknown	unknown			10.985
GZ2759	Positive	659.3	4.71	659.3, 497.2, 331.3, 641.4, 627.3	Tricin O-hexosyl-O-syringin alcohol	Flavone	C32H34O15	B	8.24519
GZ2760	Positive	278.1	4.72	260.1, 80.7, 148, 271.3, 0	unknown	unknown			24.4692
GZ2761	Positive	653.3	4.72	345.9, 653.1, 507, 405.8, 345.4	3’,4’,5’-Tricetin O-rutinoside	Flavone	C30H36O16	B	11.4542
GZ2765	Positive	593.5	4.74	593.3, 331.3, 575.4, 549.3, 533.3	unknown	unknown			6.53696
GZ2770	Positive	699.2	4.78	667.4, 681.4, 545.4, 369.2, 537.4	unknown	unknown			14.0939
GZ2773	Positive	801	4.79	655.3, 639.3, 783.4, 475.2, 329.2	Chrysoeriol-O-hexosyl O-feruloyl-O-hexoside	Flavone	C38H40O19	B	23.8409
GZ2775	Positive	138.1	4.79	93.8, 138, 81.6, 76.6, 123	unknown	unknown			21.0205
GZ2778	Positive	439.4	4.81	439.1, 421.2, 335.2, 317.2, 403.2	unknown	unknown			18.2657
GZ2781	Positive	498.3	4.81	498.2, 269.2, 243.2, 159.2, 251.3	unknown	unknown			32.191
GZ2783	Positive	314	4.82	177.1, 145, 120.9, 281.1, 117	unknown	unknown			13.9767
GZ2794	Positive	381.1	4.87	177.1, 145, 116.9, 363.3, 289.2	unknown	unknown			8.44487
GZ2796	Positive	482.2	4.88	482.2, 464.2, 366.2, 438.2, 446.1	unknown	unknown			7.29193
GZ2798	Positive	504.1	4.89	486.3, 244.2, 342.4, 468.3, 406.3	unknown	unknown			8.92772
GZ2800	Positive	643.1	4.9	625.3, 599.4, 611.4, 634.1, 417.3	Tricin O-vanilloylhexoside	Flavone	C31H30O15	B	18.2525
GZ2803	Positive	417.1	4.9	255.7, 399.7, 381.7, 181.5, 235.8	Chrysin 5-O-glucoside (Toringin)	Flavone	C21H20O9	B	8.9204
GZ2805	Positive	715	4.92	697.4, 683.4, 553.3, 679.4, 649.6	unknown	unknown			13.2381
GZ2807	Positive	792.1	4.92	509.4, 774.4, 491.3, 473.4, 783.2	unknown	unknown			15.6759
GZ2808	Positive	771	4.93	343.6, 475.6, 639.6, 621.7, 595.5	chrysoeriol-C-hexoside-O-feruloyl-pentoside	Flavone C-glycosides	C37H38O18	B	9.36528
GZ2810	Positive	772.1	4.94	771.7, 344.5, 641, 476.7, 343.7	unknown	unknown			10.1489
GZ2812	Positive	771	4.95	770.9, 343.8, 475.7, 639.9, 621.9	chrysoeriol-C-hexoside-O-feruloyl-O-pentoside	Flavone C-glycosides	C37H38O18	B	12.2019
GZ2815	Positive	507.1	4.95	489.3, 463.3, 345.2, 471.3, 289.1	unknown	unknown			8.71781
GZ2818	Positive	533	4.96	271.1, 515.3, 501.2, 489.3, 433.2	unknown	unknown			9.89498
GZ2821	Positive	393.2	4.97	127, 108.9, 80.6, 231.2, 84.6	unknown	unknown			15.98
GZ2828	Positive	669.1	4.99	331.3, 177.1, 321.6, 651.6, 145	Tricin 7-O-feruloylhexoside	Flavone	C33H32O15	B	7.68112
GZ2829	Positive	856.1	4.99	838.5, 796.4, 694.4, 820.7, 551.3	unknown	unknown			12.6825
GZ2830	Positive	552.333	4.99	552.3, 534.3, 184.2, 516.3, 520.2	LysoPC 20:0	Lipids_Glycerophospholipids	C28H54NO7P	B	17.9168
GZ2835	Positive	288.1	4.99	270.2, 202.3, 98.6, 242.1, 228.3	unknown	unknown			15.3491
GZ2839	Positive	594.1	5.02	332.3, 331.2, 576.3, 562.2, 558.3	unknown	unknown			6.41688
GZ2841	Positive	231.1	5.03	215.4, 98.7, 188.3, 187.3, 159.2	unknown	unknown			16.127
GZ2844	Positive	173.1	5.04	131, 143.1, 129, 145, 112.8	unknown	unknown			13.0649
GZ2846	Positive	349.2	5.05	331.3, 289.1, 275.2, 317.2, 257.2	unknown	unknown			12.5889
GZ2847	Positive	699	5.07	681.4, 577.4, 667.4, 663.5, 537.4	unknown	unknown			27.3433
GZ2850	Positive	195.1	5.07	153.1, 135, 78.7, 80.7, 106.9	unknown	unknown			18.9723
GZ2853	Positive	447.2	5.08	447.2, 429.2, 343.1, 337.2, 387.1	unknown	unknown			9.59865
GZ2856	Positive	381	5.08	177.1, 145, 363.2, 116.8, 321.2	unknown	unknown			16.7149
GZ2860	Positive	639	5.12	343.3, 621.3, 177.1, 463.3, 477.3	Tricin O-rutinoside	Flavone	C29H34O16	B	21.9415
GZ2861	Positive	567.1	5.13	319.4, 301.3, 549.4, 435.2, 535.3	unknown	unknown			5.8621
GZ2863	Positive	405.1	5.13	331.7, 315.8, 270.8, 334.2, 287.1	Tricin O-glycerol	Flavone	C20H20O9	B	14.4301
GZ2865	Positive	483.1	5.13	465.2, 439.2, 147, 339.2, 447.2	unknown	unknown			19.2453
GZ2867	Positive	503	5.15	255.1, 485.3, 371.3, 191.2, 341.3	Chrysin O-malonylhexoside	Flavone	C24H22O12	B	8.39484
GZ2868	Positive	509.1	5.16	491.2, 355.2, 465.2, 289.1, 475.2	unknown	unknown			6.68907
GZ2877	Positive	177.05	5.22	88.7, 116.9, 120.9, 145, 90.7	unknown	unknown			13.8467
GZ2879	Positive	291.3	5.23	291.2, 229.4, 273.5, 228.5, 147.2	unknown	unknown			6.63457
GZ2880	Positive	704.2	5.24	381.2, 177.1, 686.4, 321.2, 672.4	unknown	unknown			9.70343
GZ2881	Positive	529.1	5.25	497.2, 511.3, 485.3, 367.4, 349.4	unknown	unknown			12.9444
GZ2883	Positive	401.2	5.26	383.3, 191.2, 341.2, 369.2, 365.2	unknown	unknown			18.0799
GZ2884	Positive	511.4	5.3	511.2, 493.3, 349.3, 451.1, 475.2	unknown	unknown			13.6514
GZ2895	Positive	435.3	5.38	331.8, 315.7, 403.6, 284.7, 270.7, 330.8	Tricin O-phenylformic acid	Flavone	C24H18O8	B	11.6843
GZ2902	Positive	621.1	5.42	620.9, 577.9, 455.7, 499.8, 393.7	unknown	unknown			10.2126
GZ2905	Positive	617.1	5.43	599.5, 573.5, 470.3, 104.8, 581.4	unknown	unknown			16.6719
GZ2906	Positive	331.2	5.43	331.2, 313.2, 315.1, 195.1, 271.1	unknown	unknown			11.0758
GZ2908	Positive	616.3	5.43	104.8, 572.5, 598.4, 189.2, 469.4	unknown	unknown			17.2742
GZ2911	Positive	524.1	5.47	506.3, 492.2, 488.3, 464.1, 402.4	unknown	unknown			16.9249
GZ2912	Positive	287.1	5.48	269.2, 215.1, 153, 227.1, 199.2	Kaempferol	Flavonol	C15H10O6	B	15.0585
GZ2916	Positive	275.2	5.49	104.8, 133.1, 257.2, 147.1, 145.1	unknown	unknown			12.0282
GZ2918	Positive	824.1	5.5	707.3, 806.5, 815.2, 571.2, 792.4	unknown	unknown			18.9051
GZ2920	Positive	427.2	5.5	409.3, 410.5, 383.3, 339.4, 391.3	unknown	unknown			6.51017
GZ2921	Positive	284.1	5.5	284.1, 126.9, 108.8, 159.1, 96.7	unknown	unknown			13.7995
GZ2922	Positive	859.1	5.5	841.7, 457.4, 854.2, 697.7, 799.4	unknown	unknown			18.8185
GZ2923	Positive	249.1	5.5	231.2, 161.1, 207.2, 189.1, 133	unknown	unknown			15.4044
GZ2925	Positive	497.1	5.51	497, 331.2, 332.1, 315.5, 479.6	Tricin O-syringyl alcohol	Flavone	C26H24O10	B	6.8677
GZ2926	Positive	317.2	5.51	317.2, 299.1, 281.1, 257.1, 225.2	unknown	unknown			9.20756
GZ2930	Positive	274.1	5.53	256.2, 148.1, 147, 153, 154	unknown	unknown			8.90683
GZ2932	Positive	843.1	5.54	441.3, 707.5, 397.3, 825.5, 355.4	unknown	unknown			19.063
GZ2935	Positive	844.1	5.55	826.6, 835.3, 784.2, 682.4, 812.6	unknown	unknown			40.7386
GZ2940	Positive	210.1	5.57	178.1, 146, 117.8, 116.9, 145	unknown	unknown			3.89385
GZ2942	Positive	527.1	5.59	331.7, 315.6, 365.7, 347.6, 354.1	Tricin 4'-O-β-guaiacylglycerol	Flavonolignan	C27H26O11	B	14.2199
GZ2944	Positive	361.2	5.62	343.2, 346.3, 329.1, 301.2, 317.2	unknown	unknown			33.397
GZ2947	Positive	616.1	5.63	572.5, 598.4, 607.3, 512.4, 615.2	unknown	unknown			10.7651
GZ2948	Positive	331.1	5.64	315.8, 314, 271, 288, 285.9, 270	Tricin	Flavone	C17H14O7	A	5.66367
GZ2952	Positive	303.079	5.65	285.2, 153, 177.1, 145, 243.1	unknown	unknown			7.656
GZ2958	Negative	301.063	5.67	286.1, 258.2, 285.1, 283.2, 241.2	Chrysoeriol	Flavone	C16H12O6	A	7.57851
GZ2960	Positive	652.1	5.69	634.4, 360.3, 458.3, 536.3, 554.3	unknown	unknown			9.83052
GZ2966	Positive	415.1	5.74	177.1, 397.3, 355.2, 145, 147	unknown	unknown			8.50133
GZ2969	Positive	221.1	5.74	147, 203.3, 118.9, 104.9, 133	unknown	unknown			7.96804
GZ2971	Positive	566.1	5.76	434.2, 548.4, 184.2, 416.3, 433.2	unknown	unknown			14.7894
GZ2974	Positive	568.3	5.77	568.3, 550.3, 536.3, 532.3, 433.1	LysoPC 22:6 (sn-2)	Lipids_Glycerophospholipids	C30H50NO7P	B	15.7299
GZ2976	Positive	510.1	5.8	492.2, 474.2, 381.2, 501.2, 466.3	unknown	unknown			10.7201
GZ2981	Positive	618.1	5.82	600.4, 574.5, 586.5, 582.3, 609.4	unknown	unknown			13.5693
GZ2985	Positive	681.1	5.82	663.5, 543.5, 645.5, 649.3, 519.3	unknown	unknown			10.1938
GZ2987	Positive	375.1	5.83	357.2, 315.1, 227.1, 343.1, 241.1	unknown	unknown			10.3044
GZ2990	Positive	185.1	5.83	112.7, 143, 170.2, 157, 142	unknown	unknown			9.64021
GZ2993	Positive	427.1	5.85	409.2, 410.4, 339.4, 145.1, 391.3	unknown	unknown			10.0049
GZ2996	Positive	251.1	5.86	98.7, 233.2, 153.1, 177.1, 145	unknown	unknown			14.4616
GZ3000	Positive	447.4	5.9	447.2, 331.2, 429.2, 343.1, 327.1	unknown	unknown			22.8899
GZ3002	Positive	525.1	5.91	329.2, 331.2, 507.3, 373.3, 481.3	unknown	unknown			7.57061
GZ3005	Positive	385.1	5.91	353.2, 325.2, 293.1, 367.2, 335.2	unknown	unknown			14.8159
GZ3013	Positive	161	5.97	104.8, 118.9, 133, 90.7, 117	6-MethylCoumarin	Coumarins	C10H8O2	A	11.488
GZ3014	Positive	253.216	5.97	223.2, 253.2, 235.2, 104.8, 135.1	FA 16:2	Lipids_Fatty acids	C16H28O2	B	9.74006
GZ3015	Positive	483.1	5.97	465.2, 277, 269.1, 423.1, 447.2	unknown	unknown			6.88254
GZ3028	Positive	285.2	6.06	285.1, 253.1, 225.2, 221.2, 267.2	unknown	unknown			11.9616
GZ3034	Positive	319.185	6.09	257.2, 318.6, 258.6, 302, 103	unknown	unknown			7.59269
GZ3036	Positive	527.2	6.12	177.1, 331.2, 147, 145, 509.3	unknown	unknown			19.9818
GZ3042	Positive	551.3	6.17	551.3, 491.2, 355.2, 533.4, 367.2	unknown	unknown			5.69897
GZ3046	Positive	305.1	6.18	153.1, 135, 108.9, 106.8, 94.7	unknown	unknown			16.6696
GZ3052	Positive	885.1	6.23	885, 867.9, 579.4, 343.5, 825.9	unknown	unknown			25.81
GZ3061	Positive	512.1	6.28	331.8, 275.7, 349.8, 493.4, 391.8	Tricin 4'-O-syringic acid	Flavone	C26H22O11	B	9.32625
GZ3063	Positive	623.1	6.33	443.4, 461.3, 351.7, 425.6, 605.5	unknown	unknown			9.45325
GZ3067	Positive	319.2	6.36	257.2, 318.6, 258.6, 302, 103	unknown	unknown			9.61576
GZ3071	Positive	262.1	6.37	202.2, 133, 104.8, 244.2, 132	unknown	unknown			13.7441
GZ3075	Positive	747.1	6.41	687.3, 331.2, 369.2, 340.3, 729.5	unknown	unknown			22.3465
GZ3078	Positive	736.1	6.43	718.4, 700.5, 337.2, 338.2, 727.3	unknown	unknown			21.257
GZ3081	Positive	166	6.44	124, 78.7, 109.9, 120, 97.7	unknown	unknown			7.03505
GZ3084	Positive	710.1	6.46	692.4, 351.4, 674.4, 700.9, 650.2	unknown	unknown			11.4441
GZ3089	Positive	198.148	6.5	181.2, 135.1, 106.9, 163.2, 104.9	FA 11:3	Lipids_Fatty acids	C11H16O2	B	7.42479
GZ3091	Positive	516.2	6.51	498.3, 437.2, 455.2, 480.3, 466.2	unknown	unknown			11.832
GZ3097	Positive	747.1	6.53	687.3, 331.2, 369.3, 340.2, 729.5	unknown	unknown			8.80496
GZ3099	Positive	534.1	6.55	516.3, 498.3, 184.1, 103.8, 474.4	unknown	unknown			12.7649
GZ3101	Positive	655.2	6.57	637.4, 491.2, 619.5, 331.2, 355.2	unknown	unknown			4.86227
GZ3107	Positive	381.1	6.61	349.1, 363.2, 289.2, 321.2, 345.3	unknown	unknown			7.02395
GZ3109	Positive	288.3	6.63	288.3, 242.4, 270.3, 87.8, 120	unknown	unknown			4.33969
GZ3110	Positive	536.3	6.65	518.3, 500.4, 536.3, 281.1, 184.1	unknown	unknown			10.464
GZ3112	Positive	386.1	6.68	368.3, 326.2, 354.2, 178.2, 350.4	unknown	unknown			14.722
GZ3115	Positive	351	6.69	133.5, 147.5, 119.3, 161.6, 241.5	unknown	unknown			8.52264
GZ3126	Positive	277.2	6.83	137, 277.2, 109, 161.1, 147.1	unknown	unknown			5.09497
GZ3134	Positive	403.132	6.95	385.2, 367.2, 343.2, 251.1, 373.2	unknown	unknown			29.7935
GZ3137	Positive	205.1	6.97	121, 106.9, 149.1, 162.1, 104.8	unknown	unknown			8.83459
GZ3142	Positive	584.1	7.05	332.2, 331.2, 566.4, 452.1, 193.2	unknown	unknown			4.32206
GZ3145	Positive	315.079	7.08	227.1, 297.2, 255.1, 199.1, 153	Kumatakenin	Flavonol	C17H14O6	A	14.0117
GZ3150	Positive	277.2	7.11	235.2, 217.3, 159.1, 147.1, 131	unknown	unknown			4.3484
GZ3157	Positive	789.1	7.21	729.3, 382.3, 331.2, 381.2, 771.4	unknown	unknown			25.2869
GZ3160	Positive	317.2	7.22	118.9, 299.2, 108.9, 151.1, 189.2	unknown	unknown			11.0375
GZ3162	Positive	492.3	7.23	492.2, 474.3, 320.3, 400.3, 460.1	unknown	unknown			11.6967
GZ3164	Positive	362.3	7.25	344.3, 316.2, 326.2, 171, 288.1	unknown	unknown			19.6231
GZ3172	Positive	383.4	7.31	383.3, 365.3, 291.1, 323.2, 351.2	unknown	unknown			15.766
GZ3178	Positive	426.262	7.39	285.8, 254.8, 365.7, 408.6, 296.7	LysoPE 14:0	Lipids_Glycerophospholipids	C19H40NO7P	B	9.29702
GZ3180	Positive	293.2	7.42	275.3, 104.9, 147.1, 118.9, 257.3	unknown	unknown			17.0188
GZ3183	Positive	468.3	7.43	468.2, 450.2, 184.1, 408.2, 436.2	unknown	unknown			7.18487
GZ3184	Positive	492.309	7.43	214.7, 184.6, 320.9, 420.9, 279.6	LysoPC 16:2	Lipids_Glycerophospholipids	C24H46NO7P	B	9.95987
GZ3190	Positive	288.1	7.48	160.1, 270.4, 147.1, 200.1, 218.3	unknown	unknown			17.5188
GZ3192	Positive	353.3	7.48	261.8, 243.9, 173.6, 131.5, 145.5, 336.5	MAG (18:3) isomer5	Lipids_Glycerolipids	C21H36O4	B	15.6585
GZ3196	Positive	644.1	7.53	626.4, 608.5, 594.4, 612.4, 584.3	unknown	unknown			7.57209
GZ3199	Negative	476.278	7.57	335.3, 476.3, 458.3, 304.3, 133.1	LysoPE 18:3	Lipids_Glycerophospholipids	C23H42NO7P	B	8.59229
GZ3200	Positive	478.3	7.57	337.3, 478.2, 335.4, 336.3, 460.3	unknown	unknown			9.66796
GZ3202	Positive	426.3	7.58	338.4, 408.3, 409.4, 366.2, 285.3	unknown	unknown			12.5044
GZ3204	Positive	480.1	7.61	184.5, 462.5, 104.4, 125.3, 340	LysoPC 15:1	Lipids_Glycerophospholipids	C23H46NO7P	B	17.8444
GZ3206	Positive	541.1	7.62	523.4, 449.3, 467.3, 505.3, 481.2	unknown	unknown			16.6319
GZ3209	Positive	518.2	7.62	459.6, 184.5, 500.5, 104.3, 322.1	LysoPC 18:3 (2n isomer)	Lipids_Glycerophospholipids	C26H48NO7P	B	17.7896
GZ3210	Positive	342.1	7.62	324.5, 282.1, 230.1, 145.1, 248.2	unknown	unknown			15.4327
GZ3211	Positive	480.3	7.62	478.3, 496, 184.3, 125.5, 104.3	LysoPC 16:0	Lipids_Glycerophospholipids	C24H50NO7P	A	11.9838
GZ3213	Positive	468.1	7.63	450.2, 184.1, 436.4, 432.1, 394.6	LysoPC 14:0	Lipids_Glycerophospholipids	C22H46NO7P	A	8.66798
GZ3215	Positive	695.4	7.66	695.4, 498.4, 354.4, 336.4, 677.5	unknown	unknown			9.77075
GZ3218	Positive	353.3	7.66	261.1, 243.5, 353.3, 131.3, 173.6	unknown	unknown			12.1913
GZ3223	Positive	696.4	7.67	678.5, 499.4, 309.2, 353.3, 336.3	unknown	unknown			7.01945
GZ3226	Positive	846.4	7.67	828.6, 415.2, 810.6, 684.4, 786.2	unknown	unknown			11.034
GZ3229	Positive	851.4	7.68	833.5, 437.2, 815.5, 689.5, 842.3	unknown	unknown			11.71
GZ3232	Positive	460.3	7.68	460.2, 118.9, 415.2, 442.3, 135	unknown	unknown			34.8388
GZ3234	Positive	452.3	7.71	452.3, 434.3, 155.1, 317.2, 416.3	unknown	unknown			37.0461
GZ3235	Positive	288.1	7.72	105.8, 227.3, 270.2, 87.7, 69.7	unknown	unknown			8.73403
GZ3237	Positive	180.1	7.74	119.9, 152, 134, 165.2, 105.9	unknown	unknown			11.9346
GZ3240	Positive	540.3	7.77	481.8, 540.1, 103.7, 357.9, 336	unknown	unknown			15.6249
GZ3241	Positive	494.3	7.77	184.6, 476.6, 323.3, 453.5, 125.3	LysoPC 16:1 (2n isomer)	Lipids_Glycerophospholipids	C24H48NO7P	A	15.3004
GZ3242	Positive	640.3	7.81	622.4, 337.4, 556.4, 604.5, 220.1	unknown	unknown			15.3244
GZ3244	Positive	241.1	7.83	153.1, 135.1, 106.9, 108.9, 96.7	unknown	unknown			14.2694
GZ3247	Positive	506.3	7.86	488.3, 184.1, 335.2, 447.2, 474.1	unknown	unknown			13.203
GZ3252	Positive	657.1	7.96	639.4, 621.6, 625.5, 607.4, 579.4	unknown	unknown			4.70134
GZ3255	Positive	697.1	7.99	679.5, 338.4, 500.3, 337.4, 665.4	unknown	unknown			8.79589
GZ3258	Positive	309.2	8.01	291.2, 309.1, 273.3, 104.8, 122.9	unknown	unknown			8.01811
GZ3260	Positive	339.29	8.03	321.3, 303.3, 304.3, 265.2, 247.3	Glycidyl oleate	Lipids_Fatty acids	C21H38O3	B	8.86169
GZ3263	Positive	277.1	8.06	137, 135.2, 109.1, 149.2, 161.3	unknown	unknown			9.30953
GZ3266	Positive	478.25	8.09	460.3, 337.3, 335.3, 417.3, 336.3	LysoPE 18:2	Lipids_Glycerophospholipids	C23H44NO7P	B	12.8471
GZ3267	Positive	500.3	8.09	500.3, 457.2, 482.3, 337.3, 359.3	LysoPE 20:5 (sn-2)	Lipids_Glycerophospholipids	C25H42NO7P	B	14.4069
GZ3269	Positive	478.3	8.09	337.3, 478.3, 460.3, 418.1, 121	LysoPE 18:2 (sn-1)	Lipids_Glycerophospholipids	C23H44NO7P	B	19.8053
GZ3271	Positive	440.276	8.09	422.3, 408.2, 299.2, 367.2, 380.3	LysoPE 15:0	Lipids_Glycerophospholipids	C23H48NO7P	B	7.03214
GZ3275	Positive	214.1	8.11	136.1, 146.1, 111.8, 110.8, 164.1	unknown	unknown			11.8753
GZ3279	Positive	520	8.14	520.2, 502.4, 184.2, 125.5, 187.1	LysoPC 18:2 (2n isomer)	Lipids_Glycerophospholipids	C26H50NO7P	A	8.86852
GZ3283	Positive	626.3	8.14	608.5, 552.5, 534.5, 516.5, 554.5	unknown	unknown			18.624
GZ3286	Positive	520.3	8.14	502.7, 505.7, 519.2, 183.3, 124.8	LysoPC 18:2 (sn-2)	Lipids_Glycerophospholipids	C26H50NO7P	B	19.5564
GZ3290	Positive	482.3	8.15	184.5, 464.5, 104.3, 125.2, 299.9	LysoPC 15:0	Lipids_Glycerophospholipids	C23H48NO7P	B	7.93381
GZ3295	Positive	492.1	8.22	337.3, 474.3, 460.3, 432.1, 421	unknown	unknown			15.6615
GZ3298	Positive	349.2	8.24	331.3, 303.3, 275.3, 104.8, 159.1	unknown	unknown			16.9534
GZ3301	Positive	207.2	8.25	165.5, 137.4, 189.6, 166.5, 95.3	4-Hydroxy-3,5-diisopropylbenzaldehyde	Benzoic acid derivatives	C13H18O2	B	15.3862
GZ3304	Positive	478.6	8.26	337.9, 307.1, 460.5, 263.9, 198.4	LysoPE 18:2 (2n isomer)	Lipids_Glycerophospholipids	C23H44NO7P	B	9.31909
GZ3307	Positive	508.3	8.28	490.3, 184.1, 472.3, 448.1, 402.5	LysoPC 17:1 (sn-1)	Lipids_Glycerophospholipids	C25H50NO7P	B	14.9295
GZ3309	Positive	520.3	8.31	502.3, 335.8, 184.4, 520, 185.2	LysoPC 18:2	Lipids_Glycerophospholipids	C26H50NO7P	A	6.46421
GZ3310	Positive	542.3	8.31	483.7, 541.7, 484.8, 338.1, 147	unknown	unknown			10.6324
GZ3313	Positive	543.4	8.31	543.3, 484.4, 525.5, 483.4, 338.6	unknown	unknown			12.9954
GZ3316	Positive	560.3	8.31	542.4, 501.3, 500.2, 439.2, 524.4	unknown	unknown			26.3612
GZ3318	Positive	497.1	8.32	335.5, 479.4, 461.5, 443.4, 405.5	unknown	unknown			7.81327
GZ3319	Positive	353.1	8.32	261.8, 243.8, 131.5, 173.6, 145.6	MAG (18:3) isomer2	Lipids_Glycerolipids	C21H36O4	B	25.4903
GZ3326	Positive	454.3	8.42	454.2, 313.3, 436.2, 422.3, 404.5	LysoPE 16:0 (sn-2)	Lipids_Glycerophospholipids	C21H44NO7P	B	6.75882
GZ3327	Positive	494.3	8.43	476.6, 184.6, 485.7, 333, 339.9	LysoPC 16:1	Lipids_Glycerophospholipids	C24H48NO7P	A	7.21814
GZ3329	Positive	466.31	8.43	466.2, 448.2, 325.4, 430.2, 406.2	LysoPC 14:1	Lipids_Glycerophospholipids	C22H44NO7P	B	16.6866
GZ3334	Positive	533.2	8.48	262.3, 354.3, 336.4, 244.3, 261.3	unknown	unknown			9.37756
GZ3336	Positive	801.1	8.49	543.7, 783.5, 639.4, 621.4, 765.5	unknown	unknown			16.4459
GZ3339	Positive	784.1	8.49	526.7, 766.6, 445.6, 643.5, 738.3	unknown	unknown			12.2008
GZ3340	Positive	353.05	8.49	159.5, 149.7, 243.4, 353, 131.1	MAG 18:3	Lipids_Glycerolipids	C21H36O4	B	8.28532
GZ3343	Positive	355.3	8.49	355.2, 337.4, 245.3, 263.3, 121	unknown	unknown			9.62576
GZ3346	Positive	261.22	8.49	261.2, 243.3, 121.1, 135.2, 149.3	unknown	unknown			10.582
GZ3348	Positive	546.4	8.5	546.4, 528.4, 374.4, 353.4, 261.3	LysoPC 20:3 (sn-2)	Lipids_Glycerophospholipids	C28H50NO7P	B	11.7508
GZ3356	Positive	325.1	8.55	307.2, 165.2, 289.2, 261.3, 108.9	unknown	unknown			10.4439
GZ3359	Positive	399.1	8.56	296.3, 339.5, 381.4, 313.3, 363.3	unknown	unknown			8.65287
GZ3361	Positive	749.1	8.62	731.5, 717.4, 713.6, 535.4, 740.3	unknown	unknown			18.1398
GZ3364	Positive	291.1	8.62	249.3, 233.3, 217.3, 183.2, 159.1	unknown	unknown			9.0736
GZ3365	Positive	454.2	8.62	314, 282.9, 393.7, 155.6, 436.9	LysoPE 16:0	Lipids_Glycerophospholipids	C21H44NO7P	A	8.5633
GZ3373	Positive	534.3	8.63	355.5, 261.3, 263.3, 262.3, 354.4	unknown	unknown			19.24
GZ3375	Positive	504.3	8.63	486.3, 431.3, 375.2, 282.1, 363.3	LysoPE 20:3 (sn-1)	Lipids_Glycerophospholipids	C25H46NO7P	B	10.9084
GZ3379	Positive	518.3	8.68	500.3, 125.6, 184.2, 186.3, 187.1	LysoPC 18:3	Lipids_Glycerophospholipids	C26H48NO7P	B	15.0865
GZ3380	Positive	496.33	8.68	184.1, 496.3, 478.4, 124.9, 103.8	LysoPC 16:0 (2n isomer)	Lipids_Glycerophospholipids	C24H50NO7P	A	23.2303
GZ3386	Positive	496.8	8.68	184.1, 496.3, 479.3, 478.3, 335.4	unknown	unknown			16.2521
GZ3388	Positive	546.4	8.68	546.4, 528.4, 374.4, 353.4, 184.1	LysoPC 20:3 (sn-1)	Lipids_Glycerophospholipids	C28H50NO7P	B	13.9731
GZ3390	Positive	534.1	8.68	475.3, 103.8, 516.5, 184.2, 422.4	unknown	unknown			20.8278
GZ3392	Positive	674.413	8.69	656.5, 638.5, 642.4, 518.4, 313.4	unknown	unknown			11.5368
GZ3393	Positive	480.5	8.74	462.3, 480.3, 339.4, 337.4, 338.4	unknown	unknown			8.12384
GZ3399	Positive	522.4	8.8	184.5, 522.4, 504.5, 125.4, 337.9	LysoPC 18:1 (2n isomer)	Lipids_Glycerophospholipids	C26H52NO7P	A	11.3297
GZ3400	Positive	524.1	8.8	506.4, 184.1, 185.1, 186.1, 124.9	LysoPC 18:0 (2n isomer)	Lipids_Glycerophospholipids	C26H54NO7P	A	16.5181
GZ3402	Positive	524.8	8.8	524.4, 506.4, 184.1, 185.2, 186.1	unknown	unknown			28.0108
GZ3405	Positive	275.2	8.81	104.8, 147.1, 133, 257.2, 145.1	unknown	unknown			13.5449
GZ3407	Positive	357.2	8.83	339.9, 265.8, 135.5, 247.8, 257.8	MAG (18:1) isomer2	Lipids_Glycerolipids	C21H40O4	B	8.23339
GZ3409	Positive	279.3	8.84	201.5, 149.5, 173.5, 171.5, 154.4, 95.1	Punicic acid	Lipids_Fatty acids	C18H30O2	B	12.8468
GZ3410	Positive	279.214	8.84	131.2, 80.6, 109.2, 279.2, 94.7	FA 18:3	Lipids_Fatty acids	C18H30O2	B	8.76959
GZ3412	Positive	588.1	8.86	570.4, 553.4, 399.3, 381.3, 383.3	unknown	unknown			24.6729
GZ3415	Positive	482.1	8.87	341.9, 464.6, 310.9, 421.5, 227.6	LysoPE 18:0 (2n isomer)	Lipids_Glycerophospholipids	C23H48NO7P	B	41.6625
GZ3419	Positive	355.3	8.91	355.2, 263.3, 245.3, 337.4, 262.3	unknown	unknown			16.2596
GZ3421	Negative	480.153	8.93	339.3, 462.3, 420.2, 444.3, 108.8	LysoPE 18:1	Lipids_Glycerophospholipids	C23H46NO7P	A	8.54664
GZ3424	Positive	662.404	8.96	644.5, 626.6, 608.5, 184.1, 630.5	unknown	unknown			12.9791
GZ3430	Positive	522.1	8.99	184.4, 504.5, 186.5, 185.4, 125.4	LysoPC 18:1	Lipids_Glycerophospholipids	C26H52NO7P	A	6.15602
GZ3431	Positive	544.4	8.99	544.3, 485.4, 526.6, 339.5, 147	LysoPC 20:4	Lipids_Glycerophospholipids	C28H50NO7P	B	9.55961
GZ3432	Positive	676.1	8.99	658.5, 632.4, 573.3, 617.3, 572.2	unknown	unknown			15.8667
GZ3435	Positive	235.2	9	235.1, 179.3, 123, 217.4, 207.3	unknown	unknown			14.1961
GZ3439	Positive	249.1	9.03	193.2, 137.1, 175.3, 161.2, 133	unknown	unknown			5.74268
GZ3442	Positive	408.1	9.03	390.3, 169, 112.8, 372.2, 170.1	unknown	unknown			21.3875
GZ3443	Positive	510.4	9.05	510.3, 478.2, 492.3, 501.5, 315.2	LysoPC 17:0 (sn-2)	Lipids_Glycerophospholipids	C25H52NO7P	B	7.90127
GZ3444	Positive	663.1	9.06	645.5, 627.6, 607.5, 631.4, 551.4	unknown	unknown			14.3972
GZ3446	Positive	527.2	9.07	509.4, 435.4, 177.1, 417.3, 453.3	unknown	unknown			16.2861
GZ3448	Positive	637.2	9.08	619.5, 577.3, 601.4, 605.4, 341.3	unknown	unknown			5.74529
GZ3451	Positive	902.1	9.09	705.4, 687.5, 529.4, 849.5, 543.4	unknown	unknown			8.30945
GZ3454	Positive	534.4	9.09	337.4, 263.3, 407.3, 245.3, 371.4	unknown	unknown			7.07988
GZ3455	Positive	295.2	9.1	277.2, 179.3, 135.1, 104.9, 107	9-Hydroxy-(10E,12Z,15Z)-octadecatrienoic acid	Lipids_Fatty acids	C18H30O3	B	7.28326
GZ3457	Positive	221.1	9.12	161.1, 165.1, 203.2, 175.2, 137	unknown	unknown			8.62631
GZ3459	Positive	468.1	9.17	450.2, 408.3, 283.2, 327.4, 432.3	unknown	unknown			12.0331
GZ3460	Positive	538.348	9.18	184.5, 520.5, 502.5, 125.6, 281.7	LysoPC 19:0	Lipids_Glycerophospholipids	C27H56NO7P	B	11.8281
GZ3462	Positive	322.3	9.23	322.3, 304.2, 243.2, 261.3, 305.3	unknown	unknown			9.69303
GZ3465	Positive	532.3	9.24	514.4, 353.4, 261.3, 496.2, 243.2	unknown	unknown			15.7083
GZ3467	Positive	278.1	9.27	136.1, 120.9, 149.1, 260.2, 135.1	unknown	unknown			11.6398
GZ3472	Positive	305.2	9.29	153.1, 287.2, 135.1, 108.9, 106.9	unknown	unknown			9.66312
GZ3476	Positive	660.424	9.37	660.4, 642.5, 519.5, 624.5, 335.4	unknown	unknown			6.85928
GZ3478	Positive	362.2	9.4	150.1, 344.3, 300.3, 69.7, 152.2	unknown	unknown			15.3064
GZ3483	Positive	275.201	9.48	191.2, 181.2, 135.1, 123, 171.2	unknown	unknown			4.94085
GZ3485	Positive	529.2	9.49	511.5, 437.4, 177.1, 419.5, 455.4	unknown	unknown			14.2589
GZ3488	Positive	842.5	9.51	771.6, 609.5, 627.6, 483.3, 645.5	unknown	unknown			9.50297
GZ3490	Positive	332.1	9.53	314.3, 272.7, 212.4, 159.8, 145	unknown	unknown			15.2371
GZ3495	Positive	642.6	9.58	642.4, 624.5, 606.5, 582.5, 568.6	unknown	unknown			38.0977
GZ3502	Positive	355.1	9.58	267.1, 337.4, 269, 72.6, 165.1	unknown	unknown			12.3863
GZ3505	Positive	207.1	9.59	191.1, 189.2, 165.1, 147.1, 133	unknown	unknown			6.36292
GZ3509	Positive	279.2	9.61	149.4, 201.5, 150.1, 262.7, 244.8	Octadeca-11E,13E,15Z-trienoic acid	Lipids_Fatty acids	C18H30O2	B	8.12721
GZ3510	Positive	666.435	9.62	648.5, 184.1, 623.4, 630.7, 606.8	unknown	unknown			10.1545
GZ3513	Positive	254.1	9.65	198.2, 183.2, 236.5, 119.9, 104.8	unknown	unknown			9.10418
GZ3516	Positive	542.1	9.68	525.3, 371.3, 524.4, 483.3, 507.4	unknown	unknown			8.35632
GZ3519	Positive	482.3	9.73	283.2, 464.3, 341.4, 465.4, 133	LysoPE 18:0 (sn-2)	Lipids_Glycerophospholipids	C23H48NO7P	B	13.2759
GZ3520	Positive	482.1	9.74	314, 464.5, 170.6, 342, 72	LysoPE 18:0	Lipids_Glycerophospholipids	C23H48NO7P	B	19.8418
GZ3523	Positive	302.1	9.76	284.3, 173, 286, 108.8, 207.2	unknown	unknown			11.4109
GZ3526	Positive	770.1	9.79	752.7, 611.6, 629.5, 734.6, 608.7	unknown	unknown			3.83498
GZ3529	Positive	351.253	9.81	333.4, 180.2, 277.3, 181.2, 259.2	unknown	unknown			11.9326
GZ3530	Positive	524.346	9.82	507.4, 184.5, 186.5, 185.5, 187.9	LysoPC 18:0	Lipids_Glycerophospholipids	C26H54NO7P	B	14.158
GZ3536	Positive	350.1	9.87	350, 332.8, 294.4, 123, 124.1	unknown	unknown			8.60307
GZ3539	Positive	658.409	9.88	640.4, 517.5, 362.3, 626.5, 380.3	unknown	unknown			7.27676
GZ3542	Positive	546.4	9.89	546.4, 529.4, 528.5, 403.4, 335.4	unknown	unknown			16.3592
GZ3546	Positive	502.3	9.92	485.4, 359.3, 291.2, 120.9, 165.1	unknown	unknown			11.8713
GZ3548	Positive	353.1	9.94	173.7, 187.9, 335.9, 159.8, 131.7, 335.1	MAG (18:3) isomer4	Lipids_Glycerolipids	C21H36O4	B	13.075
GZ3549	Positive	508.3	9.96	490.3, 472.3, 336.3, 367.4, 318.3	LysoPE 20:1 (sn-2)	Lipids_Glycerophospholipids	C25H50NO7P	B	9.92597
GZ3551	Positive	704.5	9.97	184.1, 686.6, 575.5, 507.4, 672.2	unknown	unknown			10.7688
GZ3558	Positive	550.4	10.05	532.3, 541.9, 184.2, 514.3, 476.3	LysoPC 20:1 (sn-1)	Lipids_Glycerophospholipids	C28H56NO7P	B	18.8026
GZ3560	Positive	307.262	10.12	307.2, 275.2, 289.2, 145.1, 131	Linolenic Acid ethyl ester	Lipids_Fatty acids	C20H34O2	B	11.5975
GZ3563	Positive	556.28	10.13	371.3, 539.5, 133, 177.1, 538.3	unknown	unknown			23.0284
GZ3564	Positive	556.28	10.13	371.3, 539.4, 133, 177.1, 538.4	unknown	unknown			19.5071
GZ3566	Positive	637.2	10.17	619.4, 577.3, 601.4, 605.3, 609.5	unknown	unknown			11.3924
GZ3568	Positive	773.1	10.18	611.5, 755.6, 610.4, 772.5, 737.7	unknown	unknown			9.71776
GZ3571	Positive	831.1	10.18	830.6, 813.5, 536.3, 573.8, 759.8	unknown	unknown			10.1214
GZ3581	Positive	425.2	10.24	407.3, 240.3, 239.2, 351.3, 133	unknown	unknown			18.5818
GZ3584	Positive	601.5	10.25	601.5, 583.5, 416.3, 415.4, 529.3	unknown	unknown			20.256
GZ3587	Positive	281.247	10.27	265.1, 249.1, 104.2	FA 18:2	Lipids_Fatty acids	C18H32O2	B	24.8421
GZ3591	Positive	772.6	10.31	772.6, 754.5, 613.5, 631.5, 610.6	unknown	unknown			9.30539
GZ3594	Positive	794.6	10.31	794.5, 615.6, 614.5, 597.6, 653.7	unknown	unknown			16.7954
GZ3601	Positive	304.1	10.37	68.7, 104.8, 110.9, 286.1, 112.9	unknown	unknown			18.9655
GZ3602	Positive	355.257	10.38	355.2, 263.3, 245.3, 337.4, 261.3	MAG 18:2	Lipids_Glycerolipids	C21H38O4	B	9.69375
GZ3605	Positive	531.3	10.45	531.2, 513.8, 253.3, 439.8, 335.8	unknown	unknown			13.1229
GZ3608	Positive	637.2	10.45	637.1, 577.6, 605.6, 619.8, 593.6	unknown	unknown			8.13531
GZ3615	Positive	272.1	10.46	162.2, 254.2, 134, 104.8, 180.2	unknown	unknown			15.7409
GZ3626	Positive	630.1	10.5	554.3, 612.4, 598.2, 594.4, 553.2	unknown	unknown			8.38457
GZ3630	Positive	400.1	10.59	340.4, 382.5, 338.3, 327.4, 314.4	unknown	unknown			14.4928
GZ3636	Positive	445.3	10.63	341, 325.2, 429.1, 445.3, 147	unknown	unknown			10.8355
GZ3651	Positive	463.2	10.63	445.3, 281, 355.2, 430.1, 342.1	unknown	unknown			12.5939
GZ3654	Positive	481.1	10.63	463.3, 281.7, 371.7, 445, 149.1	unknown	unknown			9.48373
GZ3659	Positive	258.6	10.82	175.2, 118.9, 241.3, 159.1, 133	unknown	unknown			57.596
GZ3661	Positive	340.1	10.9	322.3, 323.4, 305.3, 266.1, 312.3	unknown	unknown			15.3042
GZ3663	Positive	531.3	10.95	531.1, 514, 440, 336, 253.3	unknown	unknown			8.74051
GZ3671	Positive	464.1	11.1	446.2, 431.1, 418.3, 343.1, 356.1	unknown	unknown			8.72911
GZ3674	Positive	420.3	11.2	420.3, 402.2, 324, 171.1, 322.3	unknown	unknown			18.3259

## Sheet: Table S4 Differential metabolit
Supplementary table 4. Comparing levels of metabolites in millets from India, the south and north of China.
			Average (Intensity, cps)			South China_India			North China_India			South China_North China
Peak number	Compounds	Class	India	South China	North China	VIP	P value	Ratio_ South China/India	VIP	P value	Ratio_ North China/India	VIP	P value	Ratio_ Nor/Sou China
GZ0760	Isohemiphloin	Alkaloids	1.77737e+06	3713500	2.8292e+06	1.544	0.000122376	2.08932	0.925821	1.93219e-05	1.59179	0.734112	0.0390762	0.761868
GZ0169	Glutathione reduced form	Amino acids and derivatives	5.44686e+06	3.13278e+06	4.93433e+06	1.14816	3.12617e-05	0.575153	0.170652	0.19194	0.905904	1.23131	0.000165725	1.57507
GZ0070	L-Cysteine	Amino acids and derivatives	30001.4	25435	41435.9	0.392731	0.221507	0.847793	0.557536	0.000208389	1.38113	1.11739	6.46807e-05	1.62909
GZ2610	L-Glutaminyl-L-valyl-L-valyl-L-cysteine	Amino acids and derivatives	3.14171e+06	2.26556e+06	1.52008e+06	0.763409	0.000342682	0.721121	1.24413	4.13049e-19	0.483839	0.950835	0.00112917	0.670954
GZ1971	N-formylmethionine	Amino acids and derivatives	1.48206e+07	9.72333e+06	7.46484e+06	1.20141	0.0124524	0.65607	0.976687	0.000875634	0.503681	1.32878	0.431046	0.767724
GZ2192	Cyanidin 3-O-glucoside (Kuromanin)	Anthocyanins	7.76729e+06	1.04303e+08	3.91383e+07	2.07521	0.00318513	13.4285	1.0177	0.000205757	5.03886	2.20415	0.0372069	0.375237
GZ0633	Cyanidin O-diacetyl-hexoside-O-glyceric acid	Anthocyanins	115829	1.17862e+06	560305	2.67694	0.00532558	10.1755	1.5378	0.000103101	4.83734	2.53049	0.00822937	0.475391
GZ2366	Cyanidin O-malonyl-malonylhexoside	Anthocyanins	1857066	1.66306e+07	8.81179e+06	2.62615	0.00484576	8.9553	1.50388	0.000185966	4.745	2.42826	0.0110274	0.529854
GZ0457	Cyanidin O-syringic acid	Anthocyanins	214677	2.86472e+06	1.09731e+06	2.03046	0.00343336	13.3443	0.978953	0.000447899	5.11144	2.00443	0.0420182	0.383043
GZ2284	Cyanidin-O-malonylhexoside	Anthocyanins	9.58038e+06	1.01845e+08	4.71433e+07	2.5929	0.00378146	10.6306	1.36336	0.000167355	4.92082	2.40314	0.00659425	0.462891
GZ2423	Pelargonidin 3-O-malonyl-malonylhexoside	Anthocyanins	21328.5	1.27277e+07	822070	3.65389	0.0100578	596.748	1.20372	0.0206327	38.5433	3.29177	0.0122114	0.064589
GZ0296	2,5-dihydroxy benzoic acid O-hexside	Benzoic acid derivatives	3.62171e+07	2.94556e+07	1.79168e+07	0.502791	0.0293429	0.813304	1.19382	9.24429e-12	0.494705	1.09811	0.000120956	0.608266
GZ0820	2-Methoxybenzoic acid	Benzoic acid derivatives	9943.14	4801.28	9742.19	1.26227	0.000701441	0.482873	0.421878	0.882544	0.979789	1.49817	5.0659e-05	2.02908
GZ0095	Anthranilate O-hexosyl-O-hexoside	Benzoic acid derivatives	1.25749e+06	1.43494e+06	956990	0.184884	0.300726	1.14112	0.642585	5.75054e-05	0.761034	0.849658	0.00828112	0.666918
GZ2575	Anthranilic acid	Benzoic acid derivatives	140297	85433.3	82480.4	0.805424	0.00149221	0.608946	0.895054	0.000130549	0.587898	0.666742	0.792967	0.965436
GZ0683	Syringic acid	Benzoic acid derivatives	34354.9	119778	53522.7	1.52056	0.00152673	3.48649	0.75009	0.000125558	1.55794	1.23058	0.00980931	0.44685
GZ0419	Syringic acid O-glucoside	Benzoic acid derivatives	513486	548611	326589	0.222558	0.580591	1.06841	0.831244	3.51393e-05	0.636023	1.07978	0.000521461	0.595301
GZ2517	O-Feruloyl 4-hydroxylcoumarin	Coumarins	8122000	4415000	8.45907e+06	1.21672	2.67281e-05	0.543585	0.110094	0.646733	1.0415	1.45672	5.0421e-07	1.91598
GZ1071	Eriodictyol	Flavanone	1.70749e+06	589239	954897	2.0599	1.79735e-08	0.345092	0.9879	1.43402e-06	0.559242	1.63806	0.00427811	1.62056
GZ0685	Eriodictyol C-hexoside	Flavanone	651371	8.75689e+06	1.6326e+06	2.65317	0.0242627	13.4438	1.13444	0.00182484	2.5064	1.83129	0.044389	0.186436
GZ2670	Eriodictyol O-malonylhexoside	Flavanone	9.86657e+06	2.03056e+06	1.54249e+06	2.55259	6.48166e-13	0.205802	2.15136	4.98649e-14	0.156335	0.861607	0.303867	0.759642
GZ2483	Hesperetin C-hexosyl-O-pentoside	Flavanone	11100200	1.39218e+06	1.48148e+06	3.23805	2.05779e-13	0.12542	2.88296	1.16054e-13	0.133464	0.671353	0.874095	1.06414
GZ2639	Hesperetin-O-glucoside	Flavanone	6.64371e+06	1.29678e+07	1.34848e+07	0.759815	0.00776299	1.95189	1.14528	7.30168e-09	2.02971	0.293158	0.807451	1.03987
GZ1199	Homoeriodictyol	Flavanone	106097	52678.3	66228.9	1.65365	8.16268e-06	0.49651	0.903321	3.97784e-07	0.624229	1.03428	0.125666	1.25723
GZ2625	Naringenin 7-O-glucoside (Prunin)	Flavanone	2.48209e+06	1.70711e+07	1.39555e+07	2.5918	7.95771e-05	6.87773	2.35775	4.21186e-26	5.62247	0.349812	0.297566	0.81749
GZ0896	Naringenin O-glucoside	Flavanone	1.19989e+06	4.87722e+06	7.06763e+06	2.1625	0.000842079	4.06474	2.35852	1.31064e-32	5.89025	0.917552	0.0310888	1.44911
GZ2678	Naringenin O-malonylhexoside	Flavanone	1.59703e+07	5.87722e+07	4.06392e+07	1.95597	3.38746e-05	3.6801	1.45384	4.71282e-15	2.54467	0.785451	0.0344763	0.691469
GZ2761	3’,4’,5’-Tricetin O-rutinoside	Flavone	384540	172972	384771	1.87836	0.00813529	0.449816	1.17188	0.997231	1.0006	0.818419	0.0247601	2.22447
GZ2611	Apigenin 7-O-glucoside (Cosmosiin)	Flavone	757720	1.12528e+07	4.19941e+06	3.3047	0.000256874	14.8509	2.5325	3.76791e-11	5.54217	1.54447	0.00697258	0.373187
GZ2539	Apigenin O-hexosyl-O-pentoside	Flavone	2.47494e+06	4.52511e+06	4.42924e+06	1.41848	0.000900759	1.82837	1.22738	7.41141e-10	1.78963	0.209018	0.852435	0.978813
GZ2803	Chrysin 5-O-glucoside (Toringin)	Flavone	130560	224722	249862	0.825176	0.00205963	1.72122	1.08616	4.91654e-12	1.91377	0.34102	0.360741	1.11187
GZ2867	Chrysin O-malonylhexoside	Flavone	4.96286e+06	8.15889e+06	1.00926e+07	0.70526	0.0321583	1.64399	1.1772	8.61396e-08	2.03362	0.481888	0.165139	1.237
GZ2690	Chrysoeriol 5-O-malonylhexoside	Flavone	258143	711128	597938	1.13387	0.00217401	2.75478	1.22558	4.23033e-11	2.31631	0.114011	0.389236	0.840831
GZ2640	Chrysoeriol 7-O-hexoside	Flavone	4.63143e+06	1.17206e+07	1.15243e+07	1.23595	0.00361303	2.53066	1.35388	5.32917e-11	2.48829	0.152399	0.928377	0.983258
GZ2720	Chrysoeriol 7-O-malonylhexoside	Flavone	216060	1088000	2.95762e+06	2.46912	0.0123471	5.03564	3.07896	4.81811e-24	13.6889	1.74182	7.85743e-06	2.7184
GZ0817	Chrysoeriol O-hexosyl-O-hexosyl-O-Glucuronic acid	Flavone	207820	197000	437569	0.658681	0.745133	0.947936	0.98438	1.86478e-10	2.10552	1.3298	2.77939e-07	2.22116
GZ2498	Chrysoeriol-O-hexoside-malonyl-hexoside	Flavone	413309	387378	259199	1.15138	0.90142	0.93726	1.05776	0.029108	0.627132	0.468932	0.385157	0.669112
GZ2773	Chrysoeriol-O-hexosyl O-feruloyl-O-hexoside	Flavone	52280000	2.59693e+07	540019	2.05386	0.0114206	0.496735	3.58118	0.000981483	0.0103294	3.4994	0.0111059	0.0207945
GZ0794	Luteolin 7-O-glucoside (Cynaroside)	Flavone	1.32457e+07	3.78917e+07	4.09133e+07	1.27557	0.000193114	2.86067	1.62598	3.30439e-13	3.0888	0.278379	0.583863	1.07974
GZ2373	Luteolin O-hexoside-feruloylpentoside	Flavone	9.89657e+06	3.07994e+07	1.86646e+07	1.56863	0.0418087	3.11213	1.54723	0.0151592	1.88597	0.209299	0.203697	0.606006
GZ1009	Luteolin-feruloyl-hexoside-pentoside	Flavone	4175140	757983	44109.5	3.06328	3.04994e-09	0.181547	3.38359	1.67148e-13	0.0105648	1.94212	0.0365083	0.0581932
GZ1062	Luteolin-feruloyl-hexoside-rhamnoside	Flavone	2.02281e+06	222949	9413.22	3.25072	1.14334e-09	0.110218	3.5712	7.42097e-11	0.00465354	1.8704	0.0259754	0.0422213
GZ2588	Luteolin-O-(O-malonyl)-β-D-glucoside	Flavone	3.20403e+06	3.29207e+07	1.07365e+07	1.3574	0.00953465	10.2748	1.54572	0.000876009	3.35094	0.14974	0.220292	0.326132
GZ2666	Selgin O-hexosyl-O-hexoside	Flavone	286406	272339	683557	0.357572	0.748273	0.950885	1.28972	3.48326e-19	2.38667	1.80577	8.76982e-11	2.50995
GZ0532	Tricetin-O-diglucoside	Flavone	626371	1.88361e+06	1.93363e+06	1.01338	0.0343901	3.00718	1.26084	6.07065e-08	3.08703	0.472049	0.931963	1.02655
GZ3061	Tricin 4'-O-syringic acid	Flavone	159126	130894	247848	0.346524	0.178943	0.822585	0.771512	3.8308e-06	1.55756	1.35484	3.968e-07	1.8935
GZ0825	Tricin 5-O-hexoside	Flavone	114786	129750	266536	0.24359	0.405174	1.13037	1.1472	1.7179e-17	2.32203	1.51298	6.28144e-08	2.05423
GZ2828	Tricin 7-O-feruloylhexoside	Flavone	1.39963e+06	2.78416e+06	6.67979e+06	0.344924	0.154255	1.98922	2.12426	9.77156e-15	4.77255	2.04317	0.000338337	2.39921
GZ2643	Tricin 7-O-hexoside	Flavone	13292000	2.38028e+07	2.63412e+07	1.22383	0.000315727	1.79076	1.36547	2.01068e-11	1.98174	0.51006	0.292301	1.10665
GZ2424	Tricin 7-O-hexosyl-O-hexoside	Flavone	1.37591e+06	2.99528e+06	2.23191e+06	1.52274	0.0486682	2.17694	1.44391	0.0159987	1.62213	0.339119	0.30088	0.745142
GZ2604	Tricin di-O-hexoside	Flavone	726686	1.33183e+06	2.07391e+06	0.985875	0.023959	1.83275	1.67008	1.15154e-17	2.85393	1.14633	0.00632226	1.55718
GZ2674	Tricin O-feruloylhexoside O-hexoside	Flavone	151521	211676	847197	0.472128	0.463342	1.39701	2.44583	1.26378e-14	5.59129	2.89741	5.0255e-11	4.00233
GZ2863	Tricin O-glycerol	Flavone	1.16743e+06	822833	2.69303e+06	0.888353	0.0170938	0.704825	1.01196	3.22476e-10	2.30681	1.80295	1.37707e-12	3.27288
GZ2759	Tricin O-hexosyl-O-syringin alcohol	Flavone	873600	641389	1.40389e+06	0.804295	0.0196168	0.734191	0.916398	4.20472e-11	1.60701	1.849	2.09053e-09	2.18882
GZ1185	Tricin O-malonyl rhamnoside	Flavone	210537	146067	270166	0.941658	0.000365725	0.693781	0.521677	5.4082e-05	1.28322	1.52958	1.18645e-09	1.84961
GZ1233	Tricin O-oxalic acid O-coumaroyl shikimic acid	Flavone	171843	114772	221311	1.02917	0.00136682	0.667891	0.493924	0.000242702	1.28787	1.61971	8.44759e-08	1.92827
GZ2895	Tricin O-phenylformic acid	Flavone	555914	297167	731423	1.24686	5.32811e-06	0.534555	0.512617	0.00122632	1.31571	1.857	1.11936e-14	2.46132
GZ2657	Tricin O-rhamnosyl-O-malonylhexoside	Flavone	2.00066e+07	4621000	7.11018e+06	2.54624	4.06167e-06	0.230974	2.14387	4.27215e-06	0.355392	0.291955	0.28439	1.53867
GZ2860	Tricin O-rutinoside	Flavone	615177	110725	13187.9	2.81047	6.11857e-10	0.179989	3.23664	2.65033e-13	0.0214376	1.80965	0.0285854	0.119105
GZ2925	Tricin O-syringyl alcohol	Flavone	1.45077e+07	1.17661e+07	2.21172e+07	0.510953	0.120457	0.811024	0.709608	4.29724e-06	1.52451	1.32835	1.72293e-07	1.87974
GZ2421	8-C-hexoside-luteolin C-pentoside	Flavone C-glycosides	3.97295e+06	2.02159e+06	4.05702e+06	1.4835	4.73075e-05	0.508838	0.981048	0.797591	1.02116	1.68193	3.84636e-06	2.00685
GZ2351	8-C-hexosyl chrysoeriol O-hexoside	Flavone C-glycosides	2.38774e+06	1.56109e+06	2.63245e+06	1.43243	0.0203674	0.653793	0.171527	0.196174	1.10249	1.54474	0.00327221	1.68629
GZ0759	Apigenin C-glucoside	Flavone C-glycosides	7436000	2.54183e+07	2.00925e+07	2.27252	3.36653e-05	3.41828	1.79166	1.84815e-08	2.70205	0.679234	0.130701	0.790472
GZ2331	Apigenin di-C,C-hexoside	Flavone C-glycosides	6.47943e+06	1.39961e+07	1.60359e+07	1.4797	5.116e-05	2.16008	1.45755	1.13392e-16	2.47489	0.220831	0.19932	1.14574
GZ2348	C-hexoside-luteolin C-pentoside	Flavone C-glycosides	4.85854e+06	1.39092e+07	3.46546e+06	0.989999	0.0279259	2.86283	1.07892	0.0315378	0.713272	0.121923	0.240894	0.24915
GZ2649	C-hexosyl-apigenin O-pentoside	Flavone C-glycosides	1.38811e+07	2.57222e+07	1.46048e+07	0.689097	0.0396662	1.85303	0.650533	0.809567	1.05214	1.25082	0.00460606	0.567791
GZ2743	C-hexosyl-chrysin O-feruloylhexoside	Flavone C-glycosides	2.33825e+06	774239	253509	1.54659	0.000150633	0.331118	1.91004	2.77239e-08	0.108418	1.14004	0.0494894	0.32743
GZ2521	C-hexosyl-luteolin O-feruloylpentoside	Flavone C-glycosides	2.27123e+07	3.94386e+06	2.50235e+06	2.51348	1.71336e-09	0.173644	2.074	3.59905e-11	0.110176	1.13391	0.0305375	0.634494
GZ2536	Chrysoeriol 8-C-hexoside	Flavone C-glycosides	36766000	2.41581e+07	3.79127e+07	1.09507	0.00245664	0.657076	0.419431	0.666879	1.03119	1.10638	0.000836919	1.56936
GZ2496	Chrysoeriol C-hexosyl-O-rhamnoside	Flavone C-glycosides	5.14107e+06	5.21914e+06	1.01634e+07	1.27129	0.962594	1.01519	1.23908	8.57098e-08	1.9769	1.60775	0.00649573	1.94733
GZ0762	Chrysoeriol C-pentosyl-C-hexoside	Flavone C-glycosides	1.62049e+07	6.34964e+06	3.15366e+06	2.79425	0.0010201	0.391836	2.69579	8.91876e-18	0.194612	0.945727	0.0196922	0.496668
GZ1040	chrysoeriol-C-hexoside-O-feruloyl-hexoside	Flavone C-glycosides	938714	403353	12692.8	1.97918	0.00566506	0.429687	3.34196	0.000588001	0.0135215	3.12826	0.0116146	0.0314682
GZ2812	chrysoeriol-C-hexoside-O-feruloyl-O-pentoside	Flavone C-glycosides	2.96843e+07	3.19172e+06	146435	3.37878	3.59363e-10	0.107522	3.59821	2.56403e-11	0.00493307	1.88928	0.028061	0.0458796
GZ2808	chrysoeriol-C-hexoside-O-feruloyl-pentoside	Flavone C-glycosides	1.60664e+07	1.76714e+06	114386	3.30155	1.01377e-09	0.10999	3.43866	6.80498e-11	0.00711955	1.64268	0.0329008	0.0647292
GZ2479	Isovitexin	Flavone C-glycosides	2.23726e+06	7.88111e+06	4.89062e+06	2.36135	0.000131654	3.52267	1.61021	5.59888e-05	2.18599	1.137	0.0199829	0.620549
GZ0681	Luteolin 6-C-hexoside-8-C-pentoside	Flavone C-glycosides	128331	50190.2	101184	1.77418	1.10147e-05	0.3911	1.14729	0.0190064	0.788465	1.8335	0.000417256	2.01602
GZ2434	Luteolin C-hexoside	Flavone C-glycosides	9.90971e+07	3.76377e+07	6.54574e+07	1.92706	1.4099e-06	0.379806	0.866506	3.23175e-06	0.660538	1.81068	0.00596647	1.73915
GZ0710	Luteolin C-hexoside	Flavone C-glycosides	3.51657e+07	2.00862e+07	2.67671e+07	1.59997	0.033904	0.571186	0.698813	7.5757e-05	0.761171	1.59563	0.314191	1.33261
GZ0673	Luteolin C-hexoside-O-hexoside-feruloyl-hexoside	Flavone C-glycosides	1.51406e+07	2.34318e+07	2.21609e+07	0.855817	0.03422	1.54761	1.00301	0.014012	1.46367	0.186022	0.67121	0.945764
GZ0929	Luteolin C-hexoside-O-hexoside-pentoside	Flavone C-glycosides	176663	19069	2616.73	2.82803	1.33623e-06	0.10794	3.09396	1.74211e-07	0.014812	1.62891	0.039335	0.137224
GZ2730	Luteolin C-hexosideO-rhamnoside-O-hexoside	Flavone C-glycosides	5.64306e+07	9.26717e+06	1.09938e+06	3.10103	5.45548e-10	0.164222	3.05236	3.37085e-13	0.0194819	1.38606	0.0471779	0.118631
GZ0609	Luteolin C-rhamnoside-C-hexoside	Flavone C-glycosides	4.15086e+06	7.95333e+06	9.21546e+06	1.43681	0.00101594	1.91607	1.34312	3.24077e-08	2.22014	0.132207	0.208012	1.15869
GZ1228	Di-O-methylquercetin	Flavonol	601914	1.36367e+06	916732	1.31577	0.00761936	2.26555	0.756976	3.01954e-05	1.52303	0.913156	0.0946401	0.672255
GZ2627	Hydroxymyricetin	Flavonol	1.76669e+06	153046	35038.7	2.43349	2.43883e-07	0.0866287	2.71208	5.31867e-08	0.0198329	0.86348	0.0088267	0.228942
GZ2523	Isorhamnetin 5-O-hexoside	Flavonol	2.75163e+06	5.65311e+06	4.32845e+06	1.19071	0.0150883	2.05446	1.23659	0.00614091	1.57305	0.253026	0.20283	0.765676
GZ0917	Isorhamnetin-O-acetyl-hexoside	Flavonol	1.29063e+06	3.20611e+06	1.74479e+06	0.969058	0.00920508	2.48415	0.597697	0.160776	1.35189	1.36272	0.044511	0.544209
GZ2594	Kaempferide	Flavonol	7.25057e+06	1668000	1.89765e+06	2.57342	1.12129e-09	0.230051	2.23084	3.63884e-11	0.261724	0.549368	0.68962	1.13768
GZ2912	Kaempferol	Flavonol	439586	243517	289909	1.25692	0.000928648	0.553969	0.689285	0.000157256	0.659506	0.40606	0.326182	1.19051
GZ2519	Kaempferol 3-O-glucoside (Astragalin)	Flavonol	9.65571e+06	2.06493e+07	1.73189e+07	1.06706	0.0398719	2.13856	1.36708	0.0099467	1.79364	0.113154	0.464432	0.838715
GZ0783	Quercetin 3-O-galactoside (Hyperin)	Flavonol	21804.3	70063.3	29066.8	1.08411	0.00487732	3.21328	0.453502	0.0840623	1.33308	1.53973	0.0148056	0.414865
GZ2513	Quercetin 3-O-glucoside (Isotrifoliin)	Flavonol	7.42817e+06	2.09722e+07	6.30182e+06	0.932911	0.0127279	2.82334	0.907561	0.480462	0.848368	1.80734	0.00704597	0.300484
GZ2277	Quercetin-5-O-malonylhexosyl-hexoside	Flavonol	2.19647e+06	1.09294e+07	9.42518e+06	1.72745	0.00582037	4.97588	1.45271	5.03765e-05	4.29105	0.860515	0.747163	0.86237
GZ0824	Quercetin-O-acetylhexoside	Flavonol	265434	1.46602e+06	668241	1.55056	0.00675449	5.52311	0.755257	0.00331232	2.51754	1.69609	0.00550916	0.455819
GZ2490	Tricin 4'-O-(β-guaiacylglyceryl) ether 5-O-hexoside	Flavonolignan	1266600	2370000	4.52722e+06	1.19375	5.20959e-05	1.87115	1.77738	1.73073e-27	3.57431	1.38504	3.80568e-10	1.91022
GZ1202	Tricin 4'-O-syringyl alcohol	Flavonolignan	2.48877e+06	2.03322e+06	3.79268e+06	0.434958	0.149237	0.816958	0.731808	1.54628e-05	1.52392	1.28913	2.57395e-07	1.86535
GZ2942	Tricin 4'-O-β-guaiacylglycerol	Flavonolignan	7.63514e+06	6.17167e+06	1.13814e+07	0.658507	0.044946	0.808324	0.736676	1.30144e-08	1.49067	1.45241	1.27652e-08	1.84414
GZ2653	Tricin O-(syringyl alcohol) ether 5-O-hexoside	Flavonolignan	1.47357e+06	2.27833e+06	2.49193e+06	0.877058	5.32879e-05	1.54613	0.934813	3.18927e-12	1.69108	0.216821	0.219281	1.09375
GZ0627	1-O-beta-D-Glucopyranosyl sinapate	Hydroxycinnamoyl derivatives	1017920	3.88206e+06	1.21951e+07	2.13825	0.000704349	3.81371	3.09643	1.64873e-38	11.9804	2.50586	3.19376e-12	3.14139
GZ0851	3-Hydroxy-4-methoxycinnamic acid	Hydroxycinnamoyl derivatives	8.35571e+06	8.27722e+06	1.85613e+07	0.205586	0.942591	0.990606	1.34476	5.96023e-21	2.22139	1.70719	5.04504e-11	2.24246
GZ0611	Caffeic acid O-glucoside	Hydroxycinnamoyl derivatives	1.01097e+06	633611	332822	0.95392	0.000517924	0.626735	1.60466	2.0583e-14	0.32921	1.32817	0.00177048	0.525277
GZ0992	Coniferylaldehyde	Hydroxycinnamoyl derivatives	363623	475772	842536	1.05731	0.053038	1.30842	1.52932	4.54207e-19	2.31706	1.30637	2.47144e-07	1.77088
GZ0789	p-Coumaric acid	Hydroxycinnamoyl derivatives	3.07286e+06	4.50189e+06	5.4068e+06	0.622579	0.114086	1.46505	0.804623	9.8032e-09	1.75954	0.573786	0.330478	1.20101
GZ1015	Resveratrol	Hydroxycinnamoyl derivatives	27564	17178.3	92146.7	1.01586	0.0103036	0.623216	1.03512	4.66362e-06	3.34301	2.27312	4.97669e-07	5.36412
GZ0847	Sinapic acid	Hydroxycinnamoyl derivatives	34685.4	105572	267257	1.69213	0.000127051	3.04371	2.46989	2.85558e-45	7.70516	2.03267	5.66435e-11	2.53151
GZ1618	13-HOTrE	Lipids_Fatty acids	21547.7	11277.2	14424	0.957839	0.000137361	0.52336	0.586146	0.00335819	0.669399	0.628927	0.0587174	1.27904
GZ1406	13-HPODE	Lipids_Fatty acids	145671	244389	160294	1.10195	1.69924e-05	1.67767	0.215033	0.141012	1.10038	1.18339	0.000109137	0.655896
GZ0870	FA 16:1 (Palmitoleic acid, n-7)	Lipids_Fatty acids	1.43267e+06	679178	1.50183e+06	1.93051	0.00104154	0.474066	0.449764	0.656323	1.04828	1.51189	0.000292359	2.21125
GZ3410	FA 18:3	Lipids_Fatty acids	5.44029e+06	8.73667e+06	5.93351e+06	1.04163	1.93754e-05	1.60592	0.170595	0.174803	1.09066	1.06708	0.000114733	0.67915
GZ3260	Glycidyl oleate	Lipids_Fatty acids	708003	194439	119363	1.58002	6.7067e-06	0.27463	1.84445	1.60512e-07	0.168591	0.755309	0.137548	0.613884
GZ3340	MAG 18:3	Lipids_Glycerolipids	8.54371e+07	61500000	5.57649e+07	0.797838	0.000106353	0.719827	0.866503	4.1211e-08	0.652701	0.550256	0.198859	0.906747
GZ3430	LysoPC 18:1	Lipids_Glycerophospholipids	1.65511e+07	2.02889e+07	1.20274e+07	0.530585	0.0471014	1.22583	0.646933	5.51557e-05	0.726682	1.40598	5.16726e-05	0.592808
GZ3431	LysoPC 20:4	Lipids_Glycerophospholipids	1.53974e+07	1.96561e+07	1.23725e+07	0.651501	0.0225407	1.27658	0.449573	0.0132854	0.803542	1.33465	8.58693e-05	0.629447
GZ2974	LysoPC 22:6 (sn-2)	Lipids_Glycerophospholipids	135906	205167	158078	0.979746	0.000261047	1.50963	0.240382	0.0270846	1.16315	0.912884	0.00613049	0.770487
GZ3271	LysoPE 15:0	Lipids_Glycerophospholipids	1.00366e+06	659778	569979	0.811161	0.00242748	0.657374	0.952915	1.29856e-06	0.567902	0.36907	0.301353	0.863896
GZ3365	LysoPE 16:0	Lipids_Glycerophospholipids	1.03911e+08	8.34111e+07	6.13394e+07	0.570972	0.167756	0.802714	0.870279	2.05437e-05	0.590304	0.688857	0.0954177	0.735386
GZ1495	LysoPE 16:0 (2n isomer)	Lipids_Glycerophospholipids	4.37903e+07	3.34667e+07	2.49272e+07	0.478802	0.12325	0.764249	0.846026	0.000234625	0.569241	0.803138	0.113638	0.744837
GZ3326	LysoPE 16:0 (sn-2)	Lipids_Glycerophospholipids	6.80629e+06	7.57722e+06	4.21719e+06	0.357021	0.505442	1.11327	0.765799	0.000149473	0.619602	1.27861	0.00383009	0.556561
GZ3520	LysoPE 18:0	Lipids_Glycerophospholipids	417394	293750	227393	0.84506	0.0705095	0.703771	0.895709	7.73131e-05	0.544791	0.358201	0.24071	0.774103
GZ3519	LysoPE 18:0 (sn-2)	Lipids_Glycerophospholipids	2.49454e+06	1.76189e+06	1344000	0.861412	0.0879909	0.706297	0.882135	0.000129743	0.538776	0.346102	0.23763	0.762818
GZ3304	LysoPE 18:2 (2n isomer)	Lipids_Glycerophospholipids	3.05029e+07	2.61667e+07	1.85051e+07	0.227401	0.0624144	0.857843	0.986978	2.03036e-07	0.606666	1.05593	3.39103e-05	0.707199
GZ1827	1-Methyladenine	Nucleotide and its derivates	178883	112161	115109	0.948684	9.35599e-05	0.627009	0.896351	1.48579e-05	0.64349	0.451352	0.787588	1.02629
GZ0267	7-Methylxanthine	Nucleotide and its derivates	238371	89605.6	135391	1.38647	3.51157e-05	0.375907	0.707143	0.0019757	0.567982	1.25003	0.000445734	1.51096
GZ1824	Adenosine 5'-monophosphate	Nucleotide and its derivates	2.65437e+06	1.85583e+06	1.0308e+06	0.873473	0.0645348	0.699161	1.19272	0.000166441	0.388342	1.30426	0.000275135	0.55544
GZ0530	Flavin adenine dinucleotide (FAD)	Nucleotide and its derivates	4.48354e+06	2.65944e+06	1.70024e+06	0.930264	0.0269458	0.593157	1.18453	0.000102086	0.379217	0.857305	0.00783754	0.63932
GZ1830	Guanosine 5'-monophosphate	Nucleotide and its derivates	356743	250006	133068	0.812093	0.0721151	0.7008	1.23801	0.000191658	0.373008	1.32485	7.84535e-05	0.53226
GZ1834	Inosine 5'-monophosphate	Nucleotide and its derivates	2.28223e+06	1.39356e+06	779093	0.806694	0.0162963	0.610612	1.31707	6.65041e-05	0.341374	1.30511	0.000270001	0.559068
GZ0144	Uridine 5'-diphospho-D-glucose	Nucleotide and its derivates	581114	546667	351753	0.496887	0.636996	0.940721	0.891306	1.21074e-06	0.605307	0.881771	0.00629334	0.64345
GZ0197	Uridine 5'-monophosphate	Nucleotide and its derivates	194154	192589	105874	0.266461	0.944175	0.991937	1.05744	3.8631e-09	0.54531	1.3486	0.000293281	0.549742
GZ0260	Diethyl phosphate	Organic acids	183571	444994	265363	0.809774	0.0140713	2.42409	0.507397	0.0013661	1.44556	0.342842	0.319506	0.596329
GZ2154	Indole	Others	1.38711e+07	1.30361e+07	2.14705e+07	0.320854	0.577631	0.939801	0.62626	9.5695e-09	1.54785	0.924538	1.55198e-05	1.647
GZ2147	Methoxyindoleacetic acid	Others	1.21926e+07	1.08733e+07	1.87446e+07	0.483589	0.32458	0.8918	0.513971	6.97589e-07	1.53738	0.919478	1.43288e-05	1.72391
GZ0167	NADP	Others	117999	48188.9	13752.9	1.02136	0.027886	0.408384	1.67731	0.00122217	0.116551	2.31511	0.000475372	0.285396
GZ2078	N-(4'-O-glycosyl)-feruloyl agmatine	Phenolamides	3.19011e+06	1.19288e+07	4.25133e+07	2.18977	0.0195572	3.73929	2.89285	1.14279e-18	13.3266	1.89273	2.85576e-08	3.56393
GZ2056	N-(4'-O-glycosyl)-p-coumaroyl agmatine	Phenolamides	359320	1.80417e+06	3.95479e+06	1.85253	0.000546652	5.02106	2.73557	1.42716e-23	11.0063	1.73258	1.18798e-05	2.19203
GZ2748	N',N"-p-coumaroyl-feruloyl putrescine	Phenolamides	1.04389e+06	807111	1.31692e+06	0.463829	0.318735	0.77318	0.24333	0.338268	1.26155	0.960782	0.00872272	1.63164
GZ1736	N-Acetylputrescine	Phenolamides	662200	480111	364649	0.906378	0.0522764	0.725024	1.01766	6.07273e-06	0.550664	0.691456	0.1395	0.759511
GZ2233	N-Feruloyl agmatine	Phenolamides	2.76014e+06	5.85722e+06	8.35365e+06	1.43132	0.00264523	2.12207	1.37617	7.92303e-14	3.02653	0.350571	0.0229719	1.42621
GZ2744	N-Feruloyl serotonin	Phenolamides	948371	581194	680271	1.0331	0.0121606	0.612834	0.738291	0.166497	0.717305	1.0968	0.672732	1.17047
GZ1993	N-hexosyl-p-coumaroyl putrescine	Phenolamides	588286	698206	2.05265e+06	0.482658	0.632885	1.18685	1.6785	2.35649e-06	3.48921	1.65493	2.15948e-06	2.93989
GZ2195	N'-p-Coumaroyl agmatine	Phenolamides	1.55209e+06	4.67222e+06	5.18505e+06	1.58152	0.000167242	3.01029	1.73499	2.41654e-17	3.3407	0.53632	0.479561	1.10976
GZ2194	N-p-Coumaroyl agmatine	Phenolamides	1.30614e+07	3.34461e+07	3.8476e+07	1.25083	0.00396732	2.56068	1.46383	4.75004e-12	2.94577	0.962912	0.450613	1.15039
GZ0403	N-p-Coumaroyl hydroxyagmatine	Phenolamides	506786	979833	1.1487e+06	0.8356	0.0273499	1.93343	1.13467	2.75896e-06	2.26664	1.00108	0.428313	1.17234
GZ2088	N'-p-Coumaroyl putrescine	Phenolamides	5.09629e+06	3.52094e+06	5.76505e+06	0.330094	0.223035	0.690884	0.419285	0.594043	1.13123	0.936182	0.0047711	1.63736
GZ2408	1-O-Feruloyl quinic acid	Quinate and its derivatives	4.83174e+06	8.21556e+06	8.33206e+06	0.882377	0.0222237	1.70033	0.718757	2.77853e-06	1.72444	0.118575	0.934691	1.01418
GZ0548	1-O-p-Coumaroyl quinic acid	Quinate and its derivatives	2.97371e+06	3.96167e+06	5.7221e+06	0.675463	0.0670109	1.33223	1.04182	9.01916e-10	1.92423	0.701491	0.00177993	1.44437
GZ2292	3-O-Feruloyl quinic acid	Quinate and its derivatives	1.04391e+07	1.29789e+07	2.19014e+07	0.543402	0.242575	1.24329	1.15698	2.54385e-08	2.09801	1.08794	0.000169044	1.68747
GZ0703	3-O-p-Coumaroyl quinic acid	Quinate and its derivatives	2.55831e+06	9.58117e+06	2.94318e+06	1.66551	0.00976532	3.74511	0.748812	0.808181	1.15044	1.00939	0.0108688	0.307183
GZ0446	3-O-p-coumaroyl quinic acid O-hexoside	Quinate and its derivatives	4.22989e+06	1.11839e+07	2.46024e+07	1.44492	0.00121458	2.64401	2.17867	6.75453e-30	5.81631	1.56712	3.66957e-07	2.1998
GZ0843	3-O-p-Coumaroyl shikimic acid	Quinate and its derivatives	662457	889111	1.53182e+06	0.711988	0.0450442	1.34214	1.33188	1.08122e-17	2.31234	1.13312	2.82135e-06	1.72287
GZ0511	5-O-p-coumaroyl shikimic acid O-hexoside	Quinate and its derivatives	36330	51711.1	71574.2	0.940535	0.0583301	1.42337	0.914379	1.48565e-05	1.97011	0.586287	0.0333034	1.38412
GZ0438	Neochlorogenic acid (5-O-Caffeoylquinic acid)	Quinate and its derivatives	5670000	2.82707e+07	3.50886e+06	1.24427	0.0196715	4.98601	0.27491	0.711154	0.618846	1.00538	0.0151675	0.124116
GZ0955	O-p-Coumaroyl-O-caffeoyl quinic acid	Quinate and its derivatives	321457	376639	1.20209e+06	0.151554	0.588906	1.17166	1.59569	1.75073e-17	3.7395	2.10286	1.02764e-08	3.19162
GZ0270	4-Pyridoxic acid	Vitamins	1.03794e+07	14775000	8.79216e+06	0.517296	0.090099	1.42349	0.339131	0.196879	0.847076	1.05218	0.0183998	0.59507
GZ1924	Niacinamide	Vitamins	1.66651e+07	1.00589e+07	9.27402e+06	0.796585	0.000261974	0.603589	1.0365	2.90891e-05	0.556492	0.476384	0.382052	0.921973
GZ2471	Nicotinic Acid Methyl Ester (Methyl Nicotinate)	Vitamins	371743	326611	571144	0.368616	0.362806	0.878594	0.692896	0.000200211	1.5364	0.920348	8.9715e-05	1.7487
GZ0933	unknown	unknown	1.1414e+06	1383625	822843	1.08941	0.460893	1.21222	0.469173	0.174094	0.720907	1.26205	0.0490871	0.594701
GZ1078	unknown	unknown	81076	183372	101009	1.03272	0.0167132	2.26173	0.203027	0.039874	1.24586	1.01472	0.0477328	0.550842
GZ2647	unknown	unknown	3.43117e+06	6.29794e+06	3.62795e+06	0.736804	0.0365053	1.83551	0.657885	0.792788	1.05735	1.26896	0.0471654	0.576053
GZ0453	unknown	unknown	5037.51	12112.2	21787.2	1.18492	0.0110036	2.4044	1.9503	3.79003e-16	4.32499	1.62011	0.0431823	1.79878
GZ2396	unknown	unknown	1.4872e+06	7.12083e+06	3.26874e+06	2.2714	0.00505336	4.78806	1.46119	0.000144663	2.19791	0.830077	0.041049	0.459039
GZ2525	unknown	unknown	1.76157e+06	2.38994e+06	1.19377e+06	1.12561	0.390544	1.35671	0.769435	0.276309	0.677675	1.02552	0.0401618	0.499498
GZ1113	unknown	unknown	297071	198516	329562	1.39843	0.0113323	0.668244	0.227984	0.27995	1.10937	1.57355	0.039637	1.66013
GZ2568	unknown	unknown	1.69489e+07	2.9448e+07	951753	1.19966	0.0358401	1.73745	0.599828	0.0236447	0.0561541	2.05877	0.039302	0.0323198
GZ0922	unknown	unknown	3302600	649072	21038.7	2.92809	5.4522e-05	0.196534	3.70441	4.82913e-07	0.00637033	2.83196	0.0384973	0.0324134
GZ1918	unknown	unknown	1.67354e+06	3.11861e+06	1.78382e+06	0.707594	0.027964	1.86348	0.0347837	0.68176	1.0659	1.14586	0.0380956	0.571993
GZ1090	unknown	unknown	1.0404e+06	1.18931e+06	506133	0.964347	0.68196	1.14313	0.3557	0.0169561	0.486479	0.815513	0.0370843	0.425567
GZ2548	unknown	unknown	86357.1	539383	144764	1.82519	0.0188153	6.24596	0.957885	0.0115049	1.67634	1.22963	0.0370417	0.268388
GZ0940	unknown	unknown	1.41195e+06	129914	29108	2.81074	1.80233e-06	0.0920105	2.90088	4.22503e-07	0.0206155	1.13659	0.0367247	0.224056
GZ0699	unknown	unknown	327334	273244	179248	0.496607	0.259379	0.834757	0.951361	1.85307e-06	0.547601	0.896309	0.0337431	0.656
GZ2696	unknown	unknown	144583	3926100	617677	2.60529	0.0157948	27.1547	1.05468	0.00255421	4.27213	1.95861	0.0319316	0.157326
GZ1970	unknown	unknown	729251	664444	431873	0.975722	0.805023	0.911132	0.750595	0.025709	0.592214	1.24976	0.0307288	0.649976
GZ3364	unknown	unknown	3.00857e+06	4.27444e+06	2.82186e+06	0.624411	0.0561567	1.42076	0.118914	0.281122	0.937939	0.903729	0.0291395	0.660169
GZ0580	unknown	unknown	42009.1	78221.1	37453.5	1.02958	0.00521722	1.862	0.203098	0.522381	0.891556	0.837367	0.0284974	0.478816
GZ1328	unknown	unknown	15822.6	29898.3	14370.2	0.903892	0.00499658	1.8896	0.207314	0.610325	0.908209	1.10543	0.0281005	0.480636
GZ1010	unknown	unknown	8.0266e+06	1.58128e+06	101273	2.81312	2.50547e-09	0.197005	3.27405	1.63298e-14	0.0126171	2.01305	0.0273165	0.0640446
GZ0706	unknown	unknown	476306	4.93133e+06	1.9879e+06	2.66288	0.00188248	10.3533	2.0715	4.50976e-13	4.17359	1.08282	0.026704	0.403117
GZ1904	unknown	unknown	571229	658222	342155	0.224753	0.544618	1.15229	0.759338	0.000744069	0.59898	0.93067	0.0255157	0.519816
GZ2810	unknown	unknown	8.27638e+07	9.36705e+06	327381	3.36952	3.50144e-10	0.113178	3.69933	1.94187e-11	0.00395561	2.00864	0.0247078	0.0349503
GZ2067	unknown	unknown	365677	535411	209391	0.31248	0.235998	1.46416	0.91889	0.00321034	0.572611	1.70565	0.0244734	0.391084
GZ2193	unknown	unknown	135192	2.23868e+06	598940	3.00256	0.00517925	16.5593	1.33667	0.000139387	4.43029	1.97343	0.0239677	0.267541
GZ0037	unknown	unknown	677057	526372	276180	0.426289	0.233609	0.777441	1.22173	9.68999e-06	0.407913	1.37216	0.0239081	0.524687
GZ2199	unknown	unknown	600735	2.60194e+06	1.3792e+06	2.26038	0.000692165	4.33127	1.44427	3.27865e-06	2.29586	0.864526	0.022206	0.530066
GZ1940	unknown	unknown	1.07223e+06	1.19656e+06	788973	0.411825	0.732262	1.11595	0.380916	0.0545897	0.735828	0.894598	0.0219292	0.65937
GZ3005	unknown	unknown	26952	70328.3	136667	1.26195	0.00961506	2.60939	2.09746	7.71134e-16	5.07075	1.67704	0.0218724	1.94327
GZ0950	unknown	unknown	301971	4.30472e+06	1.80489e+06	2.8357	0.000795919	14.2554	2.14137	4.35117e-18	5.97701	1.40726	0.0215897	0.419281
GZ0608	unknown	unknown	117647	199322	303763	0.348267	0.248712	1.69424	0.538251	0.000223092	2.58198	0.879354	0.0192029	1.52398
GZ1844	unknown	unknown	11296.3	45785.6	21573.4	1.59161	0.00152106	4.05315	0.483409	0.000163172	1.90978	1.24158	0.0190199	0.471184
GZ1022	unknown	unknown	102829	237861	133096	1.67119	0.0044158	2.31317	0.789485	0.0365279	1.29434	0.864142	0.0189512	0.559554
GZ2172	unknown	unknown	60320.4	623344	328975	1.86177	0.0155816	10.3339	0.969248	0.00201509	5.45379	1.61384	0.0185364	0.527758
GZ0103	unknown	unknown	1.24863e+07	1.26844e+07	7.87588e+06	0.185615	0.921829	1.01587	0.861251	5.37742e-06	0.630762	0.851927	0.0184521	0.620908
GZ2249	unknown	unknown	109584	466177	80884.4	1.09383	0.0226433	4.25405	0.397258	0.817893	0.738102	0.975604	0.0184445	0.173506
GZ0440	unknown	unknown	61884.9	340798	58515.5	1.40929	0.0189103	5.50697	0.509589	0.964753	0.945553	1.11923	0.0181915	0.171701
GZ0684	unknown	unknown	17186.6	51234.4	25441.8	1.46011	0.00285433	2.98107	0.526868	0.000551393	1.48033	1.11126	0.0179579	0.496575
GZ0803	unknown	unknown	5.83374e+07	1.06399e+07	6.08381e+06	2.52316	5.75052e-11	0.182385	2.24938	6.73689e-13	0.104287	0.986996	0.0176687	0.571793
GZ0869	unknown	unknown	89769.4	15486.5	39148.9	2.75151	6.92098e-07	0.172514	1.83655	0.000324438	0.436105	0.849066	0.0168466	2.52794
GZ2334	unknown	unknown	397583	955489	170577	0.416439	0.354622	2.40324	1.47372	0.0295086	0.429034	1.08021	0.0164052	0.178523
GZ1750	unknown	unknown	142471	136867	83526.2	0.338197	0.809834	0.96066	0.795539	0.000164576	0.586266	1.03699	0.0152743	0.610274
GZ2699	unknown	unknown	72247.6	88318.9	170931	0.19558	0.610353	1.22245	1.04796	3.15471e-06	2.3659	0.870385	0.0151928	1.93538
GZ0543	unknown	unknown	1.21827e+06	4.89263e+06	693668	0.998098	0.0216483	4.01603	0.195607	0.662337	0.569386	1.00831	0.0147893	0.141778
GZ0867	unknown	unknown	3.74879e+06	1.77112e+07	1.31686e+06	1.77627	0.0217053	4.72451	0.912995	0.0488836	0.351276	0.811696	0.0139023	0.0743519
GZ2940	unknown	unknown	1.14634e+06	1.30472e+06	2.01737e+06	0.337315	0.589415	1.13816	1.17382	2.30446e-06	1.75983	1.42164	0.0138022	1.54621
GZ2708	unknown	unknown	444203	257986	16486.6	2.06229	0.0141011	0.580784	2.90196	7.11823e-05	0.037115	2.21581	0.0134296	0.063905
GZ2146	unknown	unknown	1.80774e+06	661944	378598	1.61829	0.000427281	0.366172	1.6395	1.10454e-06	0.209431	0.91797	0.013251	0.571948
GZ0469	unknown	unknown	74722.9	1.55124e+06	361135	3.16336	0.00302532	20.76	1.37755	7.17644e-05	4.833	2.17144	0.0131735	0.232804
GZ0142	unknown	unknown	1.16043e+06	1181000	674567	0.511202	0.921404	1.01773	0.864517	4.19215e-05	0.581309	0.9231	0.0128864	0.571183
GZ2213	unknown	unknown	1.08672e+06	7.24472e+06	2.59588e+06	2.40858	0.00469034	6.6666	1.40108	0.000103687	2.38874	0.840937	0.0120442	0.358314
GZ0797	unknown	unknown	2.18275e+06	3.14272e+06	5.50789e+06	0.745327	0.459393	1.4398	0.728102	0.000816212	2.52337	1.36219	0.0118055	1.75258
GZ0798	unknown	unknown	510890	778576	1.402e+06	0.892247	0.0398115	1.52396	1.14039	0.000418388	2.74422	2.20705	0.011718	1.80072
GZ2586	unknown	unknown	1.92206e+06	2.15412e+06	59157.2	1.9667	0.870584	1.12073	3.00885	0.00127406	0.0307781	2.49956	0.0115286	0.0274624
GZ2388	unknown	unknown	362493	152824	74740.3	1.43291	0.0013508	0.421593	1.74243	1.66961e-08	0.206184	1.07073	0.0104475	0.48906
GZ2541	unknown	unknown	246549	798350	245093	0.814765	0.0107345	3.2381	0.832794	0.9789	0.994096	1.76897	0.0103662	0.306999
GZ0780	unknown	unknown	6.42143e+06	1.64757e+06	2.77623e+06	2.23229	7.58112e-09	0.256573	1.32129	3.29751e-07	0.432338	1.86514	0.0103662	1.68505
GZ2083	unknown	unknown	239740	1.11063e+06	1.88052e+06	1.64942	0.00226329	4.63263	2.39446	8.15113e-19	7.84398	1.40943	0.0103334	1.6932
GZ3242	unknown	unknown	1.22126e+06	1.06989e+06	635609	0.303983	0.436583	0.876055	1.01385	0.000128463	0.520455	1.32724	0.00977099	0.594089
GZ2425	unknown	unknown	339550	363663	212417	0.660895	0.858738	1.07101	1.40634	0.022332	0.625584	1.51657	0.00966096	0.584105
GZ1143	unknown	unknown	15626.6	49790.6	16984.7	1.45087	0.00741266	3.18628	0.440735	0.566018	1.08691	1.60277	0.00910205	0.341124
GZ2394	unknown	unknown	178512	58378.9	34319	1.5614	8.76177e-06	0.32703	1.80142	3.60178e-08	0.19225	0.949012	0.00881115	0.587866
GZ2807	unknown	unknown	132760	156549	247843	0.545984	0.442447	1.17919	0.937959	2.92044e-13	1.86685	1.35391	0.00796727	1.58317
GZ2651	unknown	unknown	582543	1.12257e+06	583435	0.762613	0.091155	1.92702	0.479685	0.994513	1.00153	0.97657	0.00795203	0.519731
GZ2451	unknown	unknown	78320.6	197578	309763	1.58256	0.00512398	2.52268	2.22361	3.45099e-20	3.95506	1.37078	0.00782458	1.5678
GZ0990	unknown	unknown	9.91229e+06	7.24325e+06	84881	2.19966	0.318459	0.730735	4.02726	2.39371e-10	0.00856321	3.82825	0.00780949	0.0117186
GZ2847	unknown	unknown	563085	54566.7	4557.81	2.85699	3.86389e-08	0.0969066	3.41455	3.9855e-09	0.00809436	2.14432	0.00698829	0.0835274
GZ2805	unknown	unknown	5.91863e+06	3.50461e+06	112649	1.96707	0.0329185	0.592132	2.99764	0.00452983	0.019033	2.61939	0.0069496	0.0321432
GZ0342	unknown	unknown	1.64969e+06	1.55739e+06	811959	0.864107	0.847004	0.944052	0.936624	0.00420667	0.49219	1.11316	0.00661329	0.521359
GZ0818	unknown	unknown	38944.9	219737	105366	1.66795	0.00645985	5.64227	0.858813	0.00110297	2.70551	1.5953	0.00660665	0.479509
GZ0744	unknown	unknown	1.87317e+06	840665	1.4117e+06	2.03717	0.00492982	0.448793	0.301205	0.0253568	0.753643	2.17388	0.00625479	1.67927
GZ0657	unknown	unknown	3.41281e+06	1.42477e+07	6.06277e+06	2.10558	0.019942	4.17477	1.13079	0.00193233	1.77647	0.937454	0.00623183	0.425525
GZ0557	unknown	unknown	127770	114692	187064	1.5082	0.746619	0.897645	1.26618	0.00878383	1.46406	1.46907	0.00606737	1.63101
GZ1188	unknown	unknown	129994	141442	12219.7	1.22424	0.803689	1.08807	2.01399	7.09704e-07	0.0940025	1.9463	0.00604126	0.0863941
GZ0343	unknown	unknown	1.44594e+07	1.35789e+07	7.45062e+06	0.830896	0.820148	0.939103	0.901395	0.00413289	0.515278	1.08608	0.00593796	0.548691
GZ0842	unknown	unknown	18526.6	51601.1	8421.81	1.30258	0.0286096	2.78525	1.40597	0.00617889	0.45458	2.78298	0.0058863	0.16321
GZ0772	unknown	unknown	4.03029e+06	1.14919e+06	1.97465e+06	2.15282	2.16414e-10	0.285138	1.27783	3.11715e-10	0.489953	1.6969	0.00586555	1.7183
GZ2853	unknown	unknown	168014	740611	420551	2.33057	2.37691e-05	4.40802	1.62221	3.30336e-09	2.50306	1.26849	0.00578271	0.567843
GZ2126	unknown	unknown	117074	286106	119973	0.693044	0.0573399	2.4438	0.197315	0.852897	1.02476	1.28725	0.00560982	0.419332
GZ2629	unknown	unknown	195322	745889	1.22571e+06	2.14163	0.00185241	3.81876	2.50252	4.23472e-35	6.27533	1.23948	0.00560043	1.64329
GZ0297	unknown	unknown	6.58343e+06	5.67628e+06	3.52946e+06	0.54982	0.239664	0.862207	1.06411	3.66632e-10	0.536113	0.911901	0.00533496	0.621792
GZ2239	unknown	unknown	3209800	596156	363653	1.97109	2.71137e-05	0.18573	2.02851	6.46713e-06	0.113294	0.912005	0.00528291	0.609996
GZ3510	unknown	unknown	1.61754e+06	2715500	1.49752e+06	0.92007	0.0178819	1.67878	0.0701063	0.628907	0.925796	1.27359	0.00488398	0.55147
GZ2376	unknown	unknown	184223	169611	263357	0.316496	0.674887	0.920684	0.579645	0.014853	1.42955	0.865537	0.00474636	1.55271
GZ3052	unknown	unknown	517171	396056	1.0244e+06	0.527616	0.0326856	0.765811	0.79582	0.0225181	1.98078	1.36964	0.00471163	2.58651
GZ2798	unknown	unknown	6.60686e+06	4.69667e+06	3.11845e+06	0.786308	0.00261631	0.710878	1.31589	3.59354e-12	0.472003	0.964665	0.00455345	0.663972
GZ2528	unknown	unknown	2.53249e+06	582556	946464	1.79471	8.31808e-07	0.230033	1.11496	2.17555e-05	0.373729	1.43427	0.00439056	1.62468
GZ2435	unknown	unknown	2.51294e+07	8.99426e+06	1.6171e+07	1.98148	5.65666e-07	0.357917	0.88558	3.28485e-06	0.64351	1.85195	0.0043872	1.79793
GZ0715	unknown	unknown	259577	690389	330381	1.92804	0.00224973	2.65967	1.298	0.354308	1.27277	1.34905	0.00425727	0.478544
GZ1027	unknown	unknown	996093	1.56488e+06	167837	1.27935	0.020391	1.57102	1.52827	5.08721e-05	0.168496	2.21501	0.00395325	0.107253
GZ0667	unknown	unknown	856061	297077	494119	1.78128	1.64033e-06	0.347028	1.31889	0.000217557	0.577201	1.29304	0.00392348	1.66327
GZ0901	unknown	unknown	33071.1	55944.4	86387.6	0.918577	0.0166853	1.69164	1.37471	1.28309e-14	2.61218	0.808059	0.00386476	1.54417
GZ2993	unknown	unknown	1.13691e+06	617444	961371	0.980426	0.000529441	0.543088	0.353184	0.17206	0.845597	1.01764	0.00298261	1.55702
GZ0980	unknown	unknown	74034.2	57104.6	1393.15	1.24589	0.4252	0.771327	2.89117	5.63907e-06	0.0188177	2.94984	0.00296666	0.0243965
GZ1005	unknown	unknown	214066	829167	1.37537e+06	1.9054	0.000968769	3.87342	2.3263	5.21294e-40	6.42499	1.55061	0.0029502	1.65874
GZ0735	unknown	unknown	286557	456628	711585	1.26286	0.0342305	1.5935	1.51211	1.65891e-19	2.48322	1.00956	0.00275794	1.55835
GZ1183	unknown	unknown	396391	329289	507906	0.601902	0.266047	0.830716	0.365325	0.00935811	1.28132	0.853375	0.00269737	1.54243
GZ0659	unknown	unknown	5.38278e+07	3.63951e+07	6.1727e+07	1.3309	0.0451754	0.676138	1.1511	0.115433	1.14675	1.45927	0.0026381	1.69603
GZ2086	unknown	unknown	10514000	9.06222e+06	1.47612e+07	0.16838	0.489646	0.86192	0.584645	0.0353276	1.40396	0.924721	0.00257804	1.62888
GZ2981	unknown	unknown	86805.7	49027.8	82201	1.41939	0.00117489	0.564799	0.308123	0.558918	0.946954	1.17146	0.00256673	1.67662
GZ1039	unknown	unknown	8.54611e+06	8.59183e+06	1.13349e+06	1.23278	0.984336	1.00535	1.77326	9.86418e-09	0.132633	1.95562	0.00231631	0.131927
GZ1990	unknown	unknown	4.47743e+06	4.37872e+06	7.30237e+06	0.67149	0.910302	0.977955	0.853375	2.52623e-07	1.63093	1.50099	0.00229935	1.66769
GZ0693	unknown	unknown	183135	129017	198434	1.04958	0.0241322	0.704489	0.728403	0.261086	1.08354	1.27378	0.00229768	1.53805
GZ0365	unknown	unknown	12074.9	20361.1	33504.6	0.695766	0.033914	1.68624	1.48815	2.03421e-21	2.77474	1.16549	0.00190067	1.64552
GZ2754	unknown	unknown	19530000	4.53421e+07	725393	0.859956	0.00543085	2.32166	2.70392	0.000400765	0.0371425	3.86287	0.00183265	0.0159982
GZ0774	unknown	unknown	667511	284538	569370	1.82148	0.000426513	0.426267	1.14106	0.174927	0.852974	1.95804	0.00181055	2.00103
GZ0547	unknown	unknown	106523	76063.3	132408	0.994029	0.09765	0.714058	0.681234	0.0685197	1.24301	1.24847	0.00177097	1.74077
GZ2013	unknown	unknown	1.07654e+06	727778	1.10747e+06	0.980252	0.00605443	0.676032	0.0643323	0.698457	1.02873	1.19187	0.00169852	1.52172
GZ2740	unknown	unknown	134629	161933	278468	0.390924	0.419799	1.20282	1.19855	1.46902e-10	2.06842	1.31172	0.00160325	1.71965
GZ2288	unknown	unknown	1.52123e+06	1.16294e+06	2.23167e+06	1.19071	0.237317	0.764477	0.808818	2.53091e-05	1.46702	1.34388	0.00158744	1.91898
GZ0554	unknown	unknown	1.89045e+06	808319	1.48592e+06	1.65582	0.00200716	0.42758	0.940045	0.195947	0.786016	1.62965	0.00146768	1.83829
GZ2821	unknown	unknown	122077	109900	167699	0.332001	0.462108	0.90025	0.589507	9.01768e-05	1.37371	1.03244	0.00126739	1.52592
GZ2299	unknown	unknown	838114	710917	1.48515e+06	0.612083	0.501488	0.848234	0.397661	0.000164096	1.77202	1.27349	0.00125259	2.08907
GZ0658	unknown	unknown	2688740	1.2541e+06	2.31169e+06	1.48255	0.00263683	0.466425	0.979165	0.333377	0.859766	1.60919	0.00124391	1.84331
GZ1761	unknown	unknown	1.84197e+06	1.82773e+06	3.0279e+06	0.388448	0.96873	0.992267	0.702813	4.76466e-05	1.64383	1.29151	0.00112361	1.65665
GZ1112	unknown	unknown	560191	346633	659786	1.3411	0.0229448	0.618777	0.235624	0.0825806	1.17779	1.50571	0.00108967	1.90341
GZ0777	unknown	unknown	475043	129324	257865	2.11797	5.53455e-07	0.272236	1.17554	0.000216569	0.542825	2.00436	0.000958538	1.99395
GZ0941	unknown	unknown	57277.1	67194.4	121618	0.23107	0.456086	1.17315	0.904716	1.76134e-07	2.12333	1.16282	0.000923038	1.80994
GZ1350	unknown	unknown	51751.4	35522.2	55311.3	0.977229	0.0108304	0.686401	0.215852	0.408261	1.06879	1.21215	0.000894315	1.55709
GZ0540	unknown	unknown	325174	190044	359056	1.16306	0.00795048	0.584439	0.641036	0.353766	1.10419	1.46671	0.00075846	1.88932
GZ0068	unknown	unknown	72451.4	96683.3	56909.3	0.875914	0.069727	1.33446	0.360442	0.102945	0.785482	1.16868	0.000742784	0.588615
GZ0287	unknown	unknown	1.90431e+07	1.39467e+07	5.33551e+06	0.562448	0.0723632	0.732372	1.6339	8.58628e-09	0.28018	1.52924	0.000717473	0.382565
GZ0577	unknown	unknown	1.54826e+07	2.30172e+07	1.31048e+07	0.893571	0.00814622	1.48665	0.431478	0.146541	0.846424	1.53528	0.000457739	0.569348
GZ0629	unknown	unknown	1.76977e+07	1.18996e+07	1.88741e+07	1.10823	0.00997849	0.672377	1.04582	0.456938	1.06647	1.09197	0.000450606	1.58612
GZ1833	unknown	unknown	574571	367444	198269	0.795154	0.0225351	0.63951	1.31353	3.59966e-05	0.345073	1.30441	0.00042021	0.539589
GZ0823	unknown	unknown	4194000	2.71094e+06	1.1541e+06	0.98681	0.000972189	0.646386	1.81309	2.56264e-18	0.27518	1.4995	0.000405816	0.42572
GZ1462	unknown	unknown	704171	1.17172e+06	783753	1.02208	6.43362e-05	1.66397	0.241529	0.15655	1.11301	1.10064	0.000350303	0.668889
GZ1840	unknown	unknown	310643	164567	253712	1.09903	0.000139095	0.529762	0.450034	0.086117	0.816733	1.12643	0.000333813	1.5417
GZ0153	unknown	unknown	206254	118617	179121	1.14212	1.3109e-05	0.575099	0.252045	0.0491921	0.868446	1.18254	0.00030267	1.51008
GZ2367	unknown	unknown	183903	199167	101126	0.343561	0.556105	1.083	0.961739	1.70186e-06	0.549887	1.45007	0.000292872	0.507744
GZ0177	unknown	unknown	46280.6	28850	15237.3	0.859892	0.0107053	0.623372	1.36088	7.28984e-06	0.329238	1.25118	0.000284054	0.528157
GZ2751	unknown	unknown	3.83057e+06	3.31444e+06	5.08454e+06	0.265235	0.272365	0.865261	0.652133	0.00168889	1.32736	0.945943	0.00028054	1.53405
GZ2510	unknown	unknown	1.90646e+06	898639	1.59974e+06	1.49092	1.8266e-05	0.471366	0.645268	0.0704975	0.839118	1.41197	0.000260662	1.78018
GZ2618	unknown	unknown	264400	233633	464351	0.0613097	0.580083	0.883636	0.677333	3.01588e-05	1.75624	1.14391	0.000229771	1.98752
GZ0826	unknown	unknown	184160	259611	396515	0.720403	0.0267932	1.4097	1.23191	4.51559e-17	2.1531	1.09892	0.000221232	1.52734
GZ1029	unknown	unknown	586397	1.24582e+06	76186.9	1.06084	0.0200193	2.12454	2.5074	4.70426e-07	0.129924	3.72575	0.0002039	0.0611538
GZ2381	unknown	unknown	53123	185889	440554	1.37163	0.0224379	3.49921	2.50676	1.84622e-24	8.29308	2.06236	0.000194056	2.36998
GZ2131	unknown	unknown	5.30609e+06	1.69733e+07	3.11456e+07	1.70709	0.000857322	3.19884	2.22645	3.59217e-30	5.86978	1.37592	0.000165394	1.83497
GZ0704	unknown	unknown	2.73853e+06	810958	1.79748e+06	1.98021	1.44195e-06	0.296129	1.22381	0.0034604	0.656368	1.91125	0.000152391	2.21649
GZ2134	unknown	unknown	469603	155078	293464	1.63044	1.1138e-06	0.330232	1.01111	0.00145391	0.62492	1.28282	0.000151268	1.89237
GZ0349	unknown	unknown	688629	530889	307402	0.629592	0.00908251	0.770936	1.31824	5.06738e-13	0.446397	1.21253	0.000121473	0.579033
GZ1193	unknown	unknown	38465.7	43673.9	65930.9	0.140974	0.315665	1.1354	0.973615	4.47347e-11	1.71402	0.927356	0.000117702	1.50962
GZ1128	unknown	unknown	14628.9	15314.1	33006.1	0.868933	0.867007	1.04684	1.60476	3.77115e-08	2.25623	1.5238	0.000110679	2.15528
GZ2960	unknown	unknown	842571	513889	911825	1.1486	0.00143768	0.609905	0.241771	0.314139	1.08219	1.21046	0.000104468	1.77436
GZ2484	unknown	unknown	5.55018e+07	2.02428e+07	4.4416e+07	1.88933	5.38852e-06	0.364724	1.07807	0.0440154	0.800263	1.95258	9.53528e-05	2.19416
GZ2727	unknown	unknown	73100	56050	96847.4	0.70101	0.0950995	0.766758	0.860568	0.00897586	1.32486	0.943495	8.27221e-05	1.72788
GZ2150	unknown	unknown	2.59429e+06	2.01117e+06	3.16413e+06	0.774384	0.0174546	0.775229	0.266971	0.00806118	1.21966	0.834846	8.07305e-05	1.57328
GZ0702	unknown	unknown	440381	391695	715932	1.15034	0.518693	0.889445	1.10904	7.48646e-07	1.62571	1.37432	7.76811e-05	1.82778
GZ3110	unknown	unknown	325914	495944	252271	0.854639	0.00378091	1.5217	0.459869	0.0132993	0.774041	1.52512	7.08418e-05	0.508668
GZ0079	unknown	unknown	53095.1	51400.6	86204	0.167292	0.836739	0.968084	0.716958	2.65749e-06	1.62358	1.08271	6.18192e-05	1.6771
GZ2487	unknown	unknown	153540	67477.8	114331	1.53215	9.3337e-08	0.43948	0.540969	0.00144537	0.744633	1.20507	6.01975e-05	1.69435
GZ0705	unknown	unknown	3.29663e+06	2.27388e+06	4.5604e+06	1.4135	0.061157	0.68976	1.13539	0.000881317	1.38335	1.65069	5.9092e-05	2.00555
GZ0174	unknown	unknown	1.21306e+06	666111	1.05473e+06	1.14727	2.81464e-06	0.549118	0.245882	0.0592161	0.869483	1.18202	5.81188e-05	1.58342
GZ2215	unknown	unknown	1.00189e+07	6.48828e+06	1.02067e+07	1.10362	0.000245432	0.647607	0.253209	0.76884	1.01875	1.33689	4.97691e-05	1.5731
GZ1823	unknown	unknown	1.66271e+07	8630000	1.4643e+07	1.18876	8.83911e-06	0.519031	0.151031	0.126216	0.880668	1.34735	4.79636e-05	1.69675
GZ3036	unknown	unknown	4.94943e+06	2.88444e+06	4.38567e+06	1.16512	2.40852e-06	0.582783	0.279261	0.0787959	0.886096	0.953706	4.77094e-05	1.52046
GZ0770	unknown	unknown	6669800	2.78383e+06	5.48477e+06	1.74574	8.28459e-07	0.417379	0.544565	0.0219385	0.822329	1.89781	4.6648e-05	1.97022
GZ0292	unknown	unknown	7596000	6145000	3.6366e+06	0.497719	0.0227807	0.808978	1.23258	9.24178e-12	0.478752	1.07408	4.17771e-05	0.591798
GZ3298	unknown	unknown	69414.3	101767	61169.1	0.757201	0.00189219	1.46608	0.335312	0.248279	0.881217	1.37114	3.74478e-05	0.601072
GZ2944	unknown	unknown	317491	69594.4	166855	2.04796	1.49616e-07	0.219201	0.871139	0.000258264	0.525542	1.73758	3.51589e-05	2.39753
GZ3091	unknown	unknown	204903	235861	133729	0.349949	0.194865	1.15109	0.799239	4.52494e-05	0.652645	1.37868	3.21559e-05	0.566981
GZ0220	unknown	unknown	1.13451e+06	918000	1.58502e+06	0.437082	0.16509	0.809157	0.55054	0.00182145	1.39709	1.15255	3.18566e-05	1.7266
GZ2138	unknown	unknown	76588.6	220789	383990	1.77123	0.000107929	2.88279	2.15648	5.02605e-31	5.01367	1.42992	2.88279e-05	1.73917
GZ0223	unknown	unknown	267283	205644	325389	0.554133	0.0370087	0.769389	0.35484	0.0164168	1.21739	1.18138	2.76021e-05	1.58229
GZ1525	unknown	unknown	10054000	1.22161e+07	7.63876e+06	0.548132	0.038467	1.21505	0.549872	0.000572754	0.759774	1.2982	2.47226e-05	0.625302
GZ1285	unknown	unknown	25340.6	14082.8	24996.5	1.19631	0.000208593	0.55574	0.203769	0.886253	0.986422	1.40492	2.33147e-05	1.77497
GZ2031	unknown	unknown	211389	638700	1.45644e+06	1.57442	0.00945679	3.02145	2.48069	5.12821e-37	6.88989	2.10973	2.30165e-05	2.28032
GZ1315	unknown	unknown	92791.4	74594.4	118033	0.636975	0.0563279	0.803894	0.407464	0.00086812	1.27202	1.13804	2.0784e-05	1.58233
GZ2504	unknown	unknown	8.92192e+06	3.41692e+06	7.54326e+06	1.85082	2.22411e-06	0.38298	1.03775	0.0846268	0.845474	1.93148	2.05542e-05	2.20762
GZ0596	unknown	unknown	96317.1	83427.8	168156	0.603213	0.417966	0.866178	0.957171	2.97327e-12	1.74585	1.5822	2.05341e-05	2.01558
GZ0878	unknown	unknown	34580	38994.4	78764.9	0.229238	0.541547	1.12766	1.01177	2.40182e-13	2.27776	1.17842	1.96276e-05	2.0199
GZ1927	unknown	unknown	1.57657e+07	1.47889e+07	2.66509e+07	0.232661	0.692564	0.938041	0.763241	2.89701e-05	1.69044	1.13727	1.76577e-05	1.80209
GZ2884	unknown	unknown	204737	126850	218087	1.00196	0.000623836	0.619575	0.276427	0.399335	1.0652	1.40654	1.73387e-05	1.71925
GZ1037	unknown	unknown	4436.26	5626.44	11042.9	0.124024	0.253095	1.26829	1.32971	1.39983e-15	2.48924	1.78762	1.70969e-05	1.96268
GZ0240	unknown	unknown	49522.9	50166.7	83036.1	0.659794	0.932626	1.013	0.967972	3.40357e-06	1.67672	0.827794	1.70707e-05	1.6552
GZ0582	unknown	unknown	179629	323444	635557	1.15795	0.0180908	1.80063	1.83204	7.1269e-23	3.53817	1.43552	1.60933e-05	1.96496
GZ2844	unknown	unknown	588300	465056	844887	0.753735	0.107386	0.790507	0.65798	2.61853e-06	1.43615	1.36883	1.54999e-05	1.81674
GZ2711	unknown	unknown	288429	291556	456041	0.140389	0.918327	1.01084	0.827893	4.25101e-13	1.58112	1.11879	8.54478e-06	1.56417
GZ0265	unknown	unknown	36348	16384.4	36983.5	1.34895	0.000199256	0.450766	0.123998	0.889317	1.01748	1.51258	7.69853e-06	2.25723
GZ3101	unknown	unknown	410086	282717	442329	0.707487	0.00130869	0.689409	0.118088	0.392706	1.07863	0.809809	7.29265e-06	1.56457
GZ0708	unknown	unknown	1.36657e+06	488172	967268	1.77301	1.62404e-09	0.357224	0.579487	0.000207165	0.707806	1.73318	5.74408e-06	1.98141
GZ1994	unknown	unknown	84813.7	112028	310675	0.7635	0.430719	1.32087	1.7985	1.37501e-06	3.66303	1.5802	5.28767e-06	2.7732
GZ0695	unknown	unknown	2.60728e+06	632807	1.64345e+06	2.07839	4.25716e-08	0.242708	1.16028	0.00136801	0.630332	1.99411	4.30115e-06	2.59708
GZ2605	unknown	unknown	368143	296617	851897	1.01588	0.421809	0.805711	1.01684	3.15264e-10	2.31404	2.17789	4.23325e-06	2.87205
GZ2268	unknown	unknown	640283	425750	1.08789e+06	0.868469	0.00803381	0.66494	0.851073	5.83851e-06	1.69907	2.03438	3.68117e-06	2.55522
GZ3002	unknown	unknown	2.79714e+06	1.74239e+06	3.47464e+06	1.0349	0.00542476	0.622917	0.547128	0.0199135	1.24221	1.5845	3.48085e-06	1.99418
GZ1177	unknown	unknown	405371	240844	459701	0.80737	0.00692362	0.594133	0.263362	0.371828	1.13402	1.14448	3.30291e-06	1.90871
GZ1982	unknown	unknown	3.53426e+06	2.78522e+06	5.17795e+06	0.385878	0.119853	0.788064	0.641569	9.18486e-05	1.46507	1.23564	3.11876e-06	1.85908
GZ0085	unknown	unknown	1.44803e+06	1.06481e+06	1.77925e+06	0.641925	0.00472656	0.735352	0.454412	0.000100237	1.22874	1.44617	3.07092e-06	1.67095
GZ0839	unknown	unknown	823371	434944	758320	1.32783	3.2767e-06	0.528248	0.270428	0.306316	0.920993	1.37572	2.78529e-06	1.74349
GZ3107	unknown	unknown	345229	213339	385986	1.11479	0.000358966	0.617964	0.276066	0.138513	1.11806	1.39971	2.48865e-06	1.80926
GZ2358	unknown	unknown	3566000	1.71139e+06	4.31461e+06	1.82628	0.000300818	0.479918	0.490086	0.0245267	1.20993	2.05717	2.36853e-06	2.52112
GZ3028	unknown	unknown	378514	217483	390678	1.16482	0.000113868	0.574571	0.354196	0.724018	1.03214	1.42598	2.32504e-06	1.79636
GZ2121	unknown	unknown	541800	731572	1.90266e+06	0.387075	0.293472	1.35026	1.5678	1.73389e-18	3.51174	2.12346	2.01474e-06	2.60078
GZ1244	unknown	unknown	49648.6	30455.6	51119.6	0.987555	0.000444019	0.613423	0.128367	0.75201	1.02963	1.27937	1.57277e-06	1.6785
GZ1912	unknown	unknown	1.32331e+06	664639	1.97959e+06	0.91824	0.0275477	0.502253	0.47454	0.0445432	1.49593	1.74431	1.51336e-06	2.97844
GZ3099	unknown	unknown	510114	547333	336502	0.378773	0.493299	1.07296	0.738284	0.000601866	0.65966	1.2017	1.48226e-06	0.614803
GZ3142	unknown	unknown	751914	435500	874794	1.05159	0.00152234	0.579188	0.399328	0.125285	1.16342	1.65945	1.46594e-06	2.00871
GZ2839	unknown	unknown	497983	1.62889e+06	3.66093e+06	1.83934	0.00171483	3.27097	2.62103	4.98131e-32	7.35151	1.94523	1.43675e-06	2.2475
GZ0908	unknown	unknown	781743	1.19589e+06	2.26577e+06	0.768511	0.0198774	1.52977	1.55446	1.32135e-24	2.89836	1.47982	1.36444e-06	1.89464
GZ2153	unknown	unknown	837086	717222	2.01798e+06	0.691715	0.397938	0.856809	0.538246	1.03094e-06	2.41072	1.00703	1.01314e-06	2.8136
GZ2276	unknown	unknown	100351	60406.7	150072	1.06189	0.0182097	0.601951	0.647855	0.000376963	1.49547	1.99612	8.7416e-07	2.48436
GZ2765	unknown	unknown	286177	261339	461330	0.491545	0.469547	0.913207	0.969121	1.60264e-10	1.61204	1.50344	8.51789e-07	1.76526
GZ3157	unknown	unknown	545571	319428	621629	1.19799	0.000135672	0.585492	0.189881	0.0851139	1.13941	1.40786	7.36351e-07	1.94607
GZ1017	unknown	unknown	112200	192483	437701	0.898251	0.0373542	1.71554	1.7456	8.70752e-24	3.90108	1.4266	6.80794e-07	2.27397
GZ1264	unknown	unknown	1.82029e+06	1.44111e+06	2.17278e+06	0.577051	0.00846307	0.791695	0.440237	0.00220133	1.19365	1.14453	6.61269e-07	1.50771
GZ1036	unknown	unknown	2863.83	7625.61	21590.9	0.841948	0.0249875	2.66273	2.31189	9.17047e-37	7.53918	2.2741	6.05695e-07	2.83137
GZ1158	unknown	unknown	5142.26	2247.83	5149.34	1.25508	3.98689e-06	0.43713	0.181345	0.991165	1.00138	1.07906	5.13961e-07	2.2908
GZ2247	unknown	unknown	9.54386e+06	1402380	3.99326e+06	2.47307	6.73705e-11	0.146941	1.31488	4.08967e-07	0.418411	2.21284	3.28447e-07	2.84749
GZ1311	unknown	unknown	13971.4	15883.3	27031.8	0.124125	0.269043	1.13684	1.06093	2.36756e-17	1.93479	1.22279	3.08367e-07	1.70189
GZ3042	unknown	unknown	1.30194e+06	790222	1.52341e+06	0.928248	0.00182575	0.606956	0.361754	0.129151	1.17011	1.47156	3.04259e-07	1.92783
GZ0519	unknown	unknown	2.08046e+06	1.93089e+06	3.66051e+06	0.299854	0.586832	0.928108	0.921924	2.71417e-10	1.75947	1.35487	2.85306e-07	1.89576
GZ1266	unknown	unknown	4.49686e+06	3.54889e+06	5.42536e+06	0.572705	0.00702299	0.789193	0.459466	0.00117896	1.20648	1.15161	2.53998e-07	1.52875
GZ2881	unknown	unknown	47924.9	173582	637053	1.27148	0.00498879	3.62197	3.0252	5.94322e-34	13.2927	3.05565	2.30866e-07	3.67003
GZ1930	unknown	unknown	8774000	7305000	1.17082e+07	0.374109	0.0293353	0.832574	0.46084	6.37265e-05	1.33443	0.828073	2.1491e-07	1.60277
GZ1242	unknown	unknown	26767.1	19813.9	38444.3	0.483676	0.0587383	0.740232	0.7371	0.00066111	1.43625	1.50098	2.12728e-07	1.94027
GZ2935	unknown	unknown	777914	355533	993720	1.42754	0.000559992	0.457034	0.403538	0.0588844	1.27742	1.60154	1.92487e-07	2.79501
GZ0751	unknown	unknown	2.97509e+06	2.28778e+06	4.7432e+06	0.583666	0.105382	0.768979	0.706652	2.60882e-05	1.59431	1.28177	1.66373e-07	2.07328
GZ1196	unknown	unknown	249500	289539	485412	0.185459	0.173359	1.16048	1.19297	3.53327e-19	1.94554	1.11435	1.42578e-07	1.6765
GZ1258	unknown	unknown	410029	287889	468320	0.818297	0.000231483	0.702119	0.334855	0.0208214	1.14216	1.28668	1.20136e-07	1.62674
GZ2856	unknown	unknown	87257.1	64761.1	113601	0.780212	0.00661963	0.742187	0.597775	8.19273e-05	1.30191	1.33087	6.65275e-08	1.75416
GZ0486	unknown	unknown	156500	244228	654546	1.12873	0.0157646	1.56056	2.145	3.84244e-13	4.18241	1.93501	4.7098e-08	2.68007
GZ0592	unknown	unknown	1565200	2.15517e+06	6.80818e+06	0.217397	0.305232	1.37693	1.76331	2.25096e-18	4.34972	2.09153	4.43997e-08	3.159
GZ3097	unknown	unknown	927286	623167	1.20571e+06	0.970509	0.00140504	0.672033	0.489889	0.000226392	1.30026	1.5519	4.07854e-08	1.93481
GZ1320	unknown	unknown	9120	6842.78	14382.4	0.762391	0.0365795	0.750305	0.778332	4.66601e-09	1.57701	1.5529	3.17671e-08	2.10183
GZ2880	unknown	unknown	1.37883e+06	875278	1.62999e+06	1.03144	8.20384e-05	0.634798	0.316294	0.0111164	1.18216	1.40814	2.83843e-08	1.86225
GZ2321	unknown	unknown	38978.3	72211.1	173523	1.24962	0.02344	1.8526	2.14837	4.33904e-22	4.45178	1.71341	2.64876e-08	2.40299
GZ2489	unknown	unknown	1.43854e+06	2.86389e+06	5.0899e+06	1.29463	2.39262e-05	1.99083	1.81044	3.51325e-28	3.53823	1.32488	1.80009e-08	1.77727
GZ2680	unknown	unknown	894971	713111	1.4952e+06	0.376377	0.155116	0.796798	0.91306	7.10157e-07	1.67066	1.62149	1.61914e-08	2.09672
GZ2372	unknown	unknown	857143	1.67978e+06	3.25557e+06	1.17891	0.000203914	1.95974	1.91967	7.91721e-52	3.79816	1.69739	1.55075e-08	1.93809
GZ3075	unknown	unknown	1.10866e+06	704889	1.34747e+06	1.02276	0.000137753	0.635804	0.32684	0.00649661	1.21541	1.45023	1.53937e-08	1.91161
GZ1019	unknown	unknown	434026	787833	1.89058e+06	1.03443	0.0155005	1.81518	1.84672	1.66811e-25	4.35591	1.4986	1.39705e-08	2.39972
GZ0919	unknown	unknown	28666	44368.9	117713	0.90367	0.00520965	1.54779	1.31387	9.48609e-12	4.10638	1.00499	1.29286e-08	2.65306
GZ2561	unknown	unknown	7.43429e+06	6.85667e+06	2.00643e+07	0.527793	0.618905	0.922303	1.05636	1.0646e-08	2.69889	1.36556	1.20232e-08	2.92625
GZ0987	unknown	unknown	247763	294994	777228	0.926574	0.313213	1.19063	1.33645	1.35521e-12	3.13698	1.32401	5.83696e-09	2.63472
GZ2295	unknown	unknown	4.06571e+06	3510000	6.15948e+06	0.426965	0.125554	0.863317	0.781161	4.17922e-10	1.51498	1.36086	3.79039e-09	1.75484
GZ2315	unknown	unknown	258955	537900	2.22269e+06	1.33801	0.0160388	2.07719	3.01869	1.49416e-20	8.58329	2.87596	2.89422e-09	4.13216
GZ2352	unknown	unknown	23161.4	58927.8	213854	1.46621	0.0470792	2.54422	2.66699	9.05168e-31	9.23318	2.54565	2.60639e-09	3.62908
GZ0927	unknown	unknown	14377.1	24226.7	59569.3	0.703231	0.0230167	1.68508	1.89085	2.36762e-23	4.14333	1.82443	2.30169e-09	2.45883
GZ2318	unknown	unknown	9409.11	19839.4	69534	1.12592	0.0061543	2.10853	2.42372	6.87144e-23	7.39007	2.16896	1.44944e-09	3.50484
GZ0636	unknown	unknown	472846	280728	880825	1.11237	0.0205852	0.593698	0.932942	6.1839e-07	1.86282	2.29649	9.48062e-10	3.13765
GZ0960	unknown	unknown	108666	290756	831680	1.64017	0.00494867	2.67569	2.50507	1.39817e-24	7.65357	1.93233	8.60394e-10	2.86041
GZ1035	unknown	unknown	729429	2.25178e+06	5.81539e+06	1.43722	0.000488138	3.08704	2.31255	1.80312e-29	7.97253	1.70575	8.34672e-10	2.58258
GZ0944	unknown	unknown	1.16054e+06	1.53428e+06	3.66767e+06	0.265452	0.100488	1.32203	1.47673	3.25859e-20	3.16031	1.69799	8.26698e-10	2.39049
GZ0462	unknown	unknown	110243	325650	1.23965e+06	1.64868	0.0208221	2.95394	2.7301	5.1732e-20	11.2447	2.41417	5.04096e-10	3.80669
GZ2778	unknown	unknown	38280	62488.9	131981	0.689481	0.00316964	1.63242	1.70066	5.91673e-35	3.44779	1.5204	4.97556e-10	2.11208
GZ0988	unknown	unknown	4.61183e+06	6.66778e+06	1.77085e+07	1.22243	0.0405566	1.4458	1.59239	2.54026e-15	3.83979	1.34334	4.58155e-10	2.65583
GZ0624	unknown	unknown	744983	1.01996e+06	3.45233e+06	0.962944	0.356333	1.3691	2.25545	6.87652e-15	4.63411	2.35491	3.34635e-10	3.38478
GZ0961	unknown	unknown	82271.4	199156	469990	1.56849	0.000292493	2.42071	2.27444	3.07911e-28	5.71267	1.72902	1.6203e-10	2.35991
GZ2749	unknown	unknown	65240	64794.4	140471	0.0655233	0.956316	0.993171	1.28986	3.69586e-21	2.15314	1.67754	1.26278e-10	2.16795
GZ0766	unknown	unknown	17107.8	42802.2	181698	1.56447	0.00647297	2.50191	2.99699	3.79657e-33	10.6208	2.83502	5.72117e-11	4.24506
GZ0489	unknown	unknown	94865.7	163389	566557	0.870796	0.00777786	1.72232	2.30894	4.88856e-33	5.9722	2.51413	3.98946e-11	3.46754
GZ2868	unknown	unknown	1.87594e+06	1.54389e+06	2.64607e+06	0.592946	0.0162222	0.822994	0.624319	4.91282e-07	1.41053	1.32464	3.27731e-11	1.7139
GZ0587	unknown	unknown	372886	147294	553782	1.70079	0.000234041	0.39501	1.1814	0.00102481	1.48512	2.53863	3.25404e-11	3.75971
GZ1034	unknown	unknown	179009	532556	1.40754e+06	1.43983	0.000185262	2.97503	2.32059	2.70925e-30	7.86297	1.67023	1.47811e-11	2.64299
GZ0854	unknown	unknown	670686	639222	1.44686e+06	0.224314	0.708542	0.953088	1.30574	7.89423e-19	2.15728	1.67198	1.26705e-11	2.26346
GZ2794	unknown	unknown	3.23286e+06	3120000	6.59948e+06	0.318154	0.725523	0.965091	1.26319	2.01621e-29	2.04138	1.73469	1.16452e-11	2.11522
GZ2705	unknown	unknown	145674	199828	513979	1.33694	0.0194302	1.37175	1.60758	7.61018e-16	3.52828	1.38496	9.09072e-12	2.57211
GZ2522	unknown	unknown	743714	1417000	3.01619e+06	1.26943	7.82221e-05	1.9053	1.97375	3.22145e-33	4.05557	1.69787	1.03748e-12	2.12857
GZ3078	unknown	unknown	365114	211467	536495	1.23698	1.7539e-05	0.579179	0.635286	1.90997e-08	1.46939	1.84885	5.15451e-13	2.53702
GZ2572	unknown	unknown	111989	100811	220681	0.303658	0.339896	0.900191	1.21052	1.50008e-17	1.97057	1.66392	4.10883e-13	2.18906
GZ2179	unknown	unknown	239031	598561	2.21942e+06	1.63545	0.0131048	2.50411	2.7333	2.90662e-30	9.28507	2.53721	3.76726e-13	3.70793
GZ2932	unknown	unknown	498543	214761	763766	1.33946	1.45124e-05	0.430778	0.542029	0.000522745	1.532	1.98259	3.17065e-14	3.55635
GZ2559	unknown	unknown	458714	750889	3.39853e+06	0.197468	0.143426	1.63694	2.41779	2.65688e-38	7.40881	3.02641	1.81224e-14	4.526
GZ1047	unknown	unknown	5483.63	7112.78	25831.6	0.509853	0.294446	1.29709	1.97751	1.08241e-25	4.71069	2.35964	1.70973e-14	3.63172
GZ0644	unknown	unknown	10236.9	11043.3	35410.9	0.416328	0.688984	1.07878	1.73748	8.74488e-24	3.45916	2.48399	5.85244e-15	3.20654
GZ2668	unknown	unknown	322071	623839	2.2328e+06	1.06893	0.0170417	1.93696	2.37604	7.43661e-29	6.93264	2.50733	4.35019e-15	3.57914
GZ0391	unknown	unknown	61974.3	90138.9	343076	0.910087	0.143284	1.45446	2.23339	6.72754e-27	5.53578	2.34782	1.33004e-16	3.80609
GZ2770	unknown	unknown	33803.1	143944	612612	1.81575	0.000896893	4.25832	3.03571	1.37065e-33	18.1229	2.63092	2.05882e-17	4.25589
GZ2177	unknown	unknown	540657	1.11757e+06	6.2401e+06	1.19778	0.0330079	2.06705	2.71892	6.78789e-22	11.5417	2.74537	1.94948e-17	5.58365
GZ2689	unknown	unknown	815543	1.85444e+06	1.84544e+06	1.18077	0.00277401	2.27388	1.34997	8.81283e-10	2.26284	0.115527	0.976178	0.995146
GZ2160	unknown	unknown	2.92011e+06	1411500	1.39431e+06	1.36372	6.32013e-05	0.483371	1.056	1.65777e-06	0.477484	0.635306	0.942308	0.987821
GZ2818	unknown	unknown	379006	6.06772e+06	6.25074e+06	3.16877	0.0221179	16.0096	3.11789	4.78936e-18	16.4925	0.691121	0.937934	1.03016
GZ0726	unknown	unknown	7.66267e+06	4.82244e+06	4.88843e+06	0.830297	0.00935127	0.629342	0.838602	0.00138197	0.637954	0.386686	0.932817	1.01368
GZ1057	unknown	unknown	111483	315283	328763	0.39099	0.209271	2.82809	1.29124	1.06772e-09	2.949	1.00977	0.932772	1.04275
GZ2589	unknown	unknown	208780	412494	400333	0.755057	0.121437	1.97574	0.829844	3.89655e-05	1.91749	0.110691	0.924551	0.970517
GZ2598	unknown	unknown	1.45954e+07	3.97389e+06	3.82646e+06	2.50059	2.25195e-08	0.272269	2.262	1.07008e-12	0.262169	0.680732	0.911309	0.962902
GZ3115	unknown	unknown	2.39177e+06	1.30511e+06	1.28589e+06	1.05449	4.826e-05	0.545667	0.945999	4.54199e-06	0.537629	0.454522	0.901873	0.98527
GZ2508	unknown	unknown	1.43226e+06	926167	912412	0.831536	0.00466099	0.646648	0.63577	0.000569551	0.637045	0.490569	0.901414	0.985149
GZ2671	unknown	unknown	2.53241e+06	934433	1.01531e+06	1.78232	0.0116629	0.36899	0.558498	0.100673	0.400924	1.38448	0.877504	1.08655
GZ0865	unknown	unknown	63885.7	173833	179591	1.45985	0.00265995	2.721	1.47466	1.38152e-15	2.81112	0.446256	0.863189	1.03312
GZ2566	unknown	unknown	4.93358e+06	3.14561e+06	3.03592e+06	1.25812	0.0256543	0.637592	1.02371	0.000722182	0.61536	0.217592	0.862724	0.96513
GZ2691	unknown	unknown	2.28643e+06	5.32889e+06	5.49464e+06	1.09798	0.00326133	2.33066	1.33282	9.40762e-11	2.40315	0.151916	0.855473	1.0311
GZ2391	unknown	unknown	433114	954278	932072	1.55312	1.69252e-05	2.20329	1.35059	1.29468e-12	2.15202	0.47098	0.818728	0.97673
GZ2279	unknown	unknown	35542.6	151309	158154	2.1758	0.000439188	4.25713	1.95594	1.05297e-19	4.4497	0.333978	0.80971	1.04523
GZ0707	unknown	unknown	1.83546e+06	1.21586e+06	1.41219e+06	1.93258	0.0364427	0.662428	0.660984	0.00645252	0.769393	1.90662	0.787014	1.16147
GZ0791	unknown	unknown	5.06457e+06	1.22394e+07	1.2737e+07	1.10829	0.000658078	2.41668	1.46616	2.26411e-08	2.51492	0.277728	0.774968	1.04065
GZ1247	unknown	unknown	33395.1	97667.9	90425.7	0.459154	0.00582577	2.92461	0.815516	2.79757e-07	2.70775	0.578316	0.748143	0.925849
GZ0968	unknown	unknown	1.08346e+06	1.80333e+06	1.87738e+06	1.07752	0.00754819	1.66443	1.21798	1.21774e-07	1.73277	0.339032	0.745809	1.04106
GZ1271	unknown	unknown	53932.3	32731.7	27408.2	1.36628	0.0311613	0.606903	1.01085	0.0137613	0.508197	0.0658525	0.745292	0.837361
GZ2579	unknown	unknown	262849	794094	738756	1.74154	0.00150234	3.02111	1.58125	1.44172e-16	2.81058	0.558629	0.703494	0.930312
GZ1187	unknown	unknown	152464	86882.8	91156.7	0.897828	0.000103437	0.569859	0.770196	2.69468e-05	0.597891	0.316793	0.701487	1.04919
GZ0894	unknown	unknown	155596	66193.4	78000.4	1.27937	0.0147649	0.425418	1.27621	0.00834104	0.5013	0.736273	0.699311	1.17837
GZ1392	unknown	unknown	345000	227111	220427	0.881654	1.28318e-05	0.658293	0.861192	2.5389e-07	0.638918	0.391074	0.684969	0.970568
GZ1813	unknown	unknown	2844000	1.85333e+06	1.90492e+06	0.870728	1.76808e-05	0.651664	0.837281	1.53255e-05	0.669802	0.397302	0.681966	1.02783
GZ0589	unknown	unknown	112623	276650	254308	1.12165	0.00574758	2.45643	1.2147	7.89615e-10	2.25805	0.404218	0.679538	0.919242
GZ0913	unknown	unknown	1.00454e+06	2.29828e+06	2.16422e+06	1.03833	0.000375227	2.28788	1.04632	3.50455e-15	2.15443	0.190941	0.671545	0.941669
GZ0514	unknown	unknown	628914	308761	290496	1.62926	2.97474e-07	0.490943	1.31272	5.06331e-14	0.461901	0.778398	0.6708	0.940843
GZ2500	unknown	unknown	4.22011e+06	3.21578e+06	2.28682e+06	1.51227	0.602591	0.762012	2.56784	0.0336987	0.541885	2.43468	0.664211	0.711124
GZ2595	unknown	unknown	138354	267439	253425	1.13174	0.000705934	1.933	1.22028	2.35563e-08	1.83171	0.130705	0.656717	0.947599
GZ0998	unknown	unknown	87480	168606	180486	1.22091	0.00560402	1.92736	1.28614	2.85404e-16	2.06316	0.629307	0.652587	1.07046
GZ2011	unknown	unknown	153134	89692.8	96984.6	1.16689	0.00227593	0.585713	0.965818	0.000733487	0.633331	0.731083	0.6478	1.0813
GZ2835	unknown	unknown	1.60454e+06	1.02717e+06	1.12098e+06	0.946918	0.0414665	0.640162	0.482548	0.0301676	0.698629	0.658944	0.638084	1.09133
GZ0910	unknown	unknown	391429	1.08083e+06	1.0042e+06	1.26755	0.000165272	2.76125	1.24523	2.51292e-17	2.56546	0.112603	0.621718	0.929094
GZ1220	unknown	unknown	19537.7	45681.1	38596.5	0.703125	0.0549975	2.3381	0.988228	5.0284e-06	1.97548	0.911043	0.583612	0.844911
GZ3346	unknown	unknown	2.91154e+06	1.99833e+06	1.90682e+06	0.862719	3.97326e-05	0.686349	0.863525	8.28686e-08	0.654919	0.470295	0.565465	0.954208
GZ1304	unknown	unknown	3.16914e+06	1.78517e+06	1.91011e+06	0.940403	0.000113012	0.563296	0.753049	7.52361e-05	0.602722	0.294633	0.564738	1.06999
GZ2721	unknown	unknown	695951	2.24349e+06	1.95769e+06	2.08682	0.0031062	3.22364	1.80361	3.14486e-10	2.81296	0.32322	0.534046	0.872606
GZ1207	unknown	unknown	129294	305444	241897	0.893459	0.00668757	2.3624	0.591357	0.00183135	1.8709	0.193399	0.523392	0.791951
GZ1120	unknown	unknown	7403.43	25521.7	21474.1	1.08999	0.00570853	3.44728	0.704951	1.07223e-05	2.90055	0.368077	0.518975	0.841405
GZ2099	unknown	unknown	3.25429e+07	1.76739e+07	1.60512e+07	1.24231	4.42026e-05	0.543096	1.13132	6.77139e-08	0.493234	1.10339	0.51484	0.908189
GZ1219	unknown	unknown	9926.29	22075.5	25748.1	0.638587	0.0229881	2.22394	0.82621	6.16462e-06	2.59394	0.221114	0.504097	1.16637
GZ2336	unknown	unknown	3.79003e+06	1.96749e+06	2.43741e+06	1.75613	0.0196033	0.519124	1.087	0.00231225	0.64311	1.35089	0.478489	1.23884
GZ0507	unknown	unknown	7822.57	19522.2	22057.2	1.1859	0.00226502	2.49563	1.48648	6.74337e-18	2.81969	0.688152	0.471485	1.12985
GZ2930	unknown	unknown	180420	310944	281000	1.03502	0.00352678	1.72345	0.803395	2.95441e-08	1.55748	0.250166	0.464946	0.903698
GZ2966	unknown	unknown	1.10886e+07	6.79778e+06	7.65588e+06	0.874472	0.00581003	0.613044	0.636339	0.00689066	0.690429	0.568931	0.439707	1.12623
GZ3218	unknown	unknown	3.46286e+07	2.32389e+07	2.17255e+07	0.884525	6.0795e-05	0.67109	0.908913	2.05139e-07	0.627386	0.471089	0.43781	0.934875
GZ2189	unknown	unknown	4.42263e+06	1.27672e+07	1.45537e+07	1.50879	0.000718555	2.8868	1.70959	9.63031e-16	3.29074	0.648525	0.424065	1.13993
GZ2659	unknown	unknown	7.33486e+06	1.66106e+06	2.13161e+06	2.45762	1.55727e-07	0.226461	2.02284	2.63865e-07	0.290613	0.29686	0.416076	1.28329
GZ2098	unknown	unknown	42755.7	226811	291104	1.44541	0.00481499	5.3048	0.862862	1.11443e-05	6.80854	0.994923	0.40603	1.28347
GZ0280	unknown	unknown	109697	61755.6	72047.9	1.28259	0.00174658	0.562964	0.690794	8.99185e-05	0.65679	0.976466	0.399238	1.16666
GZ1178	unknown	unknown	93800	242673	200001	1.15502	0.00594105	2.58713	1.18855	5.18723e-11	2.13221	0.21442	0.38534	0.824159
GZ0606	unknown	unknown	214392	447822	348245	1.59369	0.0453465	2.0888	0.950137	0.0473685	1.62434	0.661039	0.341184	0.777642
GZ2204	unknown	unknown	600823	344961	417595	1.05215	0.00797331	0.574148	0.668309	0.00527398	0.695038	0.917892	0.334796	1.21056
GZ1025	unknown	unknown	129954	471789	387500	1.68392	0.000647274	3.63042	1.40289	1.13136e-16	2.98182	0.333503	0.334464	0.821342
GZ1109	unknown	unknown	18558	26988.9	28811.3	0.755822	0.000168613	1.4543	0.868813	5.31167e-12	1.5525	0.494616	0.331123	1.06753
GZ0858	unknown	unknown	1.29777e+06	689167	882745	0.930554	0.0027239	0.531039	1.19117	0.0194783	0.680201	0.51244	0.330701	1.28089
GZ0680	unknown	unknown	1006200	1.78209e+06	1.49369e+06	0.859112	0.0162991	1.77111	1.07176	0.000579539	1.48449	0.167788	0.327091	0.838166
GZ2245	unknown	unknown	149031	94233.3	85135.1	0.905787	2.31754e-05	0.632305	1.02863	4.31266e-09	0.571256	0.350124	0.316326	0.903449
GZ2569	unknown	unknown	1.66147e+06	5998000	4.87973e+06	2.04655	0.000824433	3.61007	1.72419	9.0087e-13	2.937	0.341214	0.313697	0.81356
GZ2969	unknown	unknown	1.41354e+06	841722	1.02134e+06	0.974498	0.0102459	0.59547	0.628669	0.0190271	0.722539	0.678793	0.313263	1.21339
GZ2911	unknown	unknown	100049	180006	201748	1.0294	0.000793195	1.79918	1.15386	5.29504e-14	2.01651	0.244303	0.301643	1.12079
GZ3275	unknown	unknown	1247600	824667	955567	0.918668	0.00531321	0.661002	0.7302	0.0100248	0.765924	0.728785	0.301147	1.15873
GZ0617	unknown	unknown	145237	69468.3	90649	1.66317	0.00424865	0.47831	1.03687	0.00520231	0.624145	0.971957	0.300732	1.3049
GZ1526	unknown	unknown	33241.7	57221.7	73058.4	0.972012	0.00610307	1.72138	0.759292	0.000778122	2.19779	0.245374	0.290553	1.27676
GZ0891	unknown	unknown	476057	1065500	794305	1.05925	0.0244068	2.23818	0.449545	4.12919e-05	1.66851	0.62343	0.281874	0.745476
GZ3202	unknown	unknown	1.47949e+06	1.02822e+06	941732	0.624979	0.00021807	0.694986	0.834653	2.33497e-06	0.636527	0.449304	0.28007	0.915884
GZ1133	unknown	unknown	7270	9147.78	11643.3	0.198913	0.420828	1.25829	0.835407	7.46496e-05	1.60155	0.882874	0.269639	1.2728
GZ2107	unknown	unknown	3.18383e+06	4.33833e+06	5250000	0.571636	0.186698	1.36262	0.868328	0.000250473	1.64896	0.708077	0.266774	1.21014
GZ2663	unknown	unknown	1.36849e+07	3.40261e+06	5.35402e+06	2.56663	1.05553e-06	0.248641	2.17388	1.97146e-10	0.391237	0.570032	0.266489	1.5735
GZ0522	unknown	unknown	582297	369630	473144	1.45401	0.012205	0.634779	0.229503	0.33725	0.812548	1.405	0.265702	1.28005
GZ2243	unknown	unknown	1.2928e+06	293733	213988	1.92013	1.95093e-06	0.227207	1.87238	2.92141e-07	0.165522	1.11863	0.264517	0.72851
GZ2587	unknown	unknown	616886	329333	368030	1.28382	2.19897e-06	0.533864	0.844458	2.69359e-06	0.596593	0.733671	0.263771	1.1175
GZ0996	unknown	unknown	39602.3	59666.7	66972.2	1.13044	0.00555124	1.50665	1.10007	5.08891e-09	1.69112	0.392592	0.251852	1.12244
GZ2345	unknown	unknown	123031	247758	79842.5	0.957391	0.0347671	2.01378	0.989056	0.0362809	0.64896	0.10657	0.242323	0.32226
GZ2017	unknown	unknown	9.32343e+06	2350000	1.71852e+06	2.07271	6.16938e-09	0.252053	1.87599	2.15334e-10	0.184322	0.721927	0.240592	0.731283
GZ1576	unknown	unknown	3.54931e+07	1.50211e+07	2.09614e+07	0.878005	0.0014811	0.423212	0.741942	0.00668783	0.590577	0.488264	0.234562	1.39547
GZ0846	unknown	unknown	43391.1	87972.2	62793.8	0.985512	0.040634	2.02742	0.686369	0.0277429	1.44716	0.263739	0.219574	0.713791
GZ0974	unknown	unknown	556829	1.38144e+06	1.68393e+06	1.13104	0.00233053	2.48092	1.49251	2.86259e-15	3.02414	0.432403	0.216837	1.21896
GZ0829	unknown	unknown	74451.4	121589	143033	1.17253	0.0139624	1.63313	1.21819	6.58892e-09	1.92116	0.3467	0.214739	1.17637
GZ2729	unknown	unknown	258374	86711.1	60215.4	1.71892	3.15911e-05	0.335603	1.6919	4.00151e-07	0.233055	0.958313	0.21445	0.694437
GZ2307	unknown	unknown	9.19611e+06	5.46267e+06	3.01796e+06	1.01688	0.0353877	0.594019	0.924249	0.0109756	0.328178	0.405708	0.207011	0.55247
GZ0936	unknown	unknown	466974	1.22017e+06	1.58141e+06	1.58011	0.0100344	2.61292	1.60565	4.68026e-11	3.3865	0.510586	0.204705	1.29606
GZ0662	unknown	unknown	1.9374e+06	1.12107e+06	1.53492e+06	1.69293	0.00680477	0.578648	1.15506	0.269276	0.792256	1.16234	0.203732	1.36915
GZ0492	unknown	unknown	155829	383161	470728	1.7006	0.0068464	2.45886	1.81675	2.80248e-07	3.02081	0.355822	0.201901	1.22854
GZ1996	unknown	unknown	2.44851e+06	1.13017e+06	1.45045e+06	1.38794	0.000260554	0.461573	0.689266	0.000295912	0.592382	1.25188	0.200434	1.2834
GZ2952	unknown	unknown	485086	213828	271157	1.93756	8.47536e-06	0.440804	0.994646	8.72418e-08	0.558987	1.2984	0.198878	1.26811
GZ3459	unknown	unknown	630034	486011	354510	0.774819	0.204326	0.771404	0.85021	7.95667e-05	0.562684	0.365803	0.19491	0.729428
GZ2410	unknown	unknown	128863	334872	108531	0.855074	0.0213725	2.59867	0.613845	0.698254	0.842223	0.787801	0.18913	0.324097
GZ0551	unknown	unknown	38984.9	76558.3	56208.6	1.14646	0.0278322	1.9638	0.780613	0.0346728	1.4418	0.0912759	0.187646	0.734193
GZ1737	unknown	unknown	1.35623e+06	904889	775948	0.725728	0.00103136	0.66721	0.89893	3.09104e-06	0.572137	0.36951	0.179334	0.857507
GZ0722	unknown	unknown	816378	1.41378e+06	1.8624e+06	1.51265	0.00639937	1.73177	1.46019	7.17237e-08	2.28129	0.690243	0.177575	1.31732
GZ2227	unknown	unknown	395391	783767	980031	1.12509	0.00772906	1.98226	1.35909	2.69978e-12	2.47863	0.594365	0.171859	1.25041
GZ1854	unknown	unknown	486514	769111	654505	0.950956	0.0020252	1.58086	0.521067	3.20155e-05	1.34529	0.461109	0.167022	0.850989
GZ3478	unknown	unknown	674469	566283	421075	0.415497	0.396273	0.839599	1.0539	0.00961621	0.624306	0.758927	0.154488	0.743576
GZ0620	unknown	unknown	1.93573e+06	581422	828894	1.87277	1.13754e-05	0.300364	1.29551	2.72345e-05	0.428208	1.32676	0.152422	1.42563
GZ2652	unknown	unknown	524143	761389	849423	0.749415	0.000401934	1.45264	0.847618	6.52022e-11	1.62059	0.187837	0.15057	1.11562
GZ1945	unknown	unknown	1.08286e+06	776167	623543	0.762147	0.0277431	0.716777	0.882669	0.000107875	0.575832	0.67864	0.14385	0.803363
GZ2057	unknown	unknown	185369	70883.3	90875.3	1.52446	2.63798e-07	0.382391	1.02013	6.54789e-07	0.490241	0.729189	0.138459	1.28204
GZ2841	unknown	unknown	1.85526e+06	1.41717e+06	1.06319e+06	0.359225	0.191184	0.763865	1.03273	0.00591974	0.573071	0.940018	0.135044	0.750225
GZ2456	unknown	unknown	2.28561e+06	3.19839e+06	3.5626e+06	1.23026	0.002268	1.39936	1.0938	4.22256e-09	1.55871	0.255833	0.134513	1.11387
GZ1252	unknown	unknown	70988.6	40516.7	49176.3	0.968615	0.000258716	0.570749	0.672835	0.00135903	0.692735	0.626307	0.124679	1.21373
GZ2333	unknown	unknown	1.89443e+06	1.18889e+06	1.35019e+06	0.996318	6.25251e-06	0.627571	0.624786	3.06932e-05	0.712714	0.418333	0.112735	1.13567
GZ0809	unknown	unknown	25681.7	4460.06	2527.03	2.25599	2.09153e-10	0.173667	2.23154	1.92621e-11	0.0983983	0.676411	0.112627	0.566592
GZ0731	unknown	unknown	2315700	3.27944e+06	3.7789e+06	1.30096	0.00899305	1.41618	1.20214	1.15533e-08	1.63186	0.326879	0.111314	1.1523
GZ0526	unknown	unknown	4.23637e+06	2.52906e+06	1.62813e+06	0.947952	0.032074	0.596986	1.16759	9.18608e-05	0.384323	0.795303	0.111081	0.643772
GZ0741	unknown	unknown	624940	1.09928e+06	1.35826e+06	1.41967	0.00528548	1.75901	1.41909	6.82831e-12	2.17343	0.655358	0.109938	1.23559
GZ0758	unknown	unknown	3.66909e+06	1.27944e+07	9.93732e+06	2.27449	2.58638e-05	3.48709	1.77502	2.46116e-08	2.70839	0.705207	0.105487	0.77669
GZ2428	unknown	unknown	3.32528e+06	6.28906e+06	8.66446e+06	1.48323	0.0429823	1.89128	1.49011	1.71666e-10	2.60563	0.600214	0.099398	1.3777
GZ0884	unknown	unknown	92122.9	69172.2	53409.5	0.67253	0.0276816	0.750869	0.909961	7.89531e-08	0.579764	0.504668	0.0902747	0.772123
GZ2454	unknown	unknown	1.80843e+06	946278	748876	1.10092	5.35075e-05	0.52326	1.179	2.82647e-07	0.414103	0.551266	0.0849967	0.791392
GZ0900	unknown	unknown	2034200	4.04889e+06	4.6832e+06	1.29261	1.27378e-05	1.99041	1.48526	7.65033e-16	2.30223	0.42047	0.0844558	1.15666
GZ0834	unknown	unknown	5.36698e+06	9.36372e+06	6.58094e+06	1.34885	0.0201856	1.74469	0.549666	0.150574	1.22619	0.6577	0.0799996	0.702813
GZ3392	unknown	unknown	1.19223e+06	442389	356103	1.36085	3.91049e-07	0.37106	1.49191	3.09076e-08	0.298687	0.493455	0.0662711	0.804955
GZ2328	unknown	unknown	444063	260228	339155	0.888115	0.00123887	0.586016	0.508753	0.0433465	0.763754	0.507808	0.0649042	1.3033
GZ0055	unknown	unknown	268509	417833	329152	0.953458	0.00969928	1.55613	0.376333	0.150461	1.22585	0.568113	0.0644843	0.787758
GZ2601	unknown	unknown	130057	533878	349320	2.10946	0.000424511	4.10495	1.63665	2.20095e-11	2.68589	0.780988	0.0643616	0.654306
GZ1874	unknown	unknown	95634.3	165961	188753	1.25026	5.37649e-06	1.73537	1.29934	2.39379e-15	1.97369	0.4128	0.0613202	1.13733
GZ2477	unknown	unknown	3.91143e+06	1.13706e+07	8.83216e+06	2.16357	1.03035e-05	2.90701	1.59568	9.54349e-07	2.25804	0.803133	0.0611342	0.776758
GZ2341	unknown	unknown	338217	262056	197324	0.744361	0.0483866	0.774815	0.981023	1.29127e-08	0.583423	0.615086	0.0602927	0.752984
GZ2815	unknown	unknown	361000	1017500	1.23091e+06	1.71556	2.01868e-06	2.81856	1.81211	2.78536e-21	3.40972	0.521678	0.0599296	1.20974
GZ0997	unknown	unknown	460825	106399	28851.1	2.33635	5.13092e-07	0.230889	2.29839	1.83197e-10	0.0626076	0.607474	0.0587751	0.271159
GZ2996	unknown	unknown	357469	161039	224141	1.18468	0.00031362	0.450498	0.824906	0.00843042	0.627024	0.917306	0.0579722	1.39185
GZ2656	unknown	unknown	1.61403e+06	2.22917e+06	3.18216e+06	0.923132	0.279995	1.38112	1.52417	2.98943e-05	1.97157	1.25051	0.0566889	1.42751
GZ2883	unknown	unknown	60342.9	93966.7	103312	0.953751	8.16498e-08	1.55721	1.03211	4.00269e-14	1.71209	0.438201	0.0563022	1.09946
GZ2300	unknown	unknown	49699.4	97755.6	167956	0.940971	0.00714711	1.96694	0.645322	7.0295e-05	3.37944	0.280218	0.0528197	1.71813
GZ2546	unknown	unknown	1.04834e+06	1.49156e+06	2.14677e+06	0.383626	0.172238	1.42277	1.05739	1.82056e-09	2.04778	1.08136	0.051995	1.43928
GZ2543	unknown	unknown	8.89743e+06	1.25517e+07	1.75028e+07	0.614492	0.136898	1.41071	1.08034	2.1043e-11	1.96717	0.865781	0.0513894	1.39446
GZ0956	unknown	unknown	1.08114e+07	3.19606e+07	2.2502e+07	1.69405	0.000179724	2.95618	1.25347	1.53061e-10	2.08131	0.678181	0.0512055	0.704054
GZ2742	unknown	unknown	271857	191889	168711	0.703524	7.79695e-05	0.705845	0.898427	2.43196e-07	0.620588	0.451819	0.0507247	0.879214
GZ1555	unknown	unknown	4.27914e+06	7.48611e+06	6.70835e+06	1.25016	1.42264e-09	1.74944	0.831882	9.1197e-09	1.56769	0.483435	0.0500775	0.896106
GZ0729	unknown	unknown	261231	176222	151709	0.739012	0.000234186	0.674583	0.925196	3.91473e-06	0.580747	0.632705	0.0493777	0.860898
GZ2072	unknown	unknown	75502.9	122750	140509	1.05707	1.413e-05	1.62577	1.20409	4.47597e-14	1.86098	0.388426	0.0466634	1.14468
GZ0479	unknown	unknown	283157	136944	196327	1.49199	0.000109731	0.483634	0.625698	0.00163329	0.693349	0.840693	0.0435564	1.43362
GZ1255	unknown	unknown	78205.7	50225	69385.6	1.10576	0.00666332	0.642216	0.178466	0.130764	0.887219	1.08802	0.0370085	1.38149
GZ2732	unknown	unknown	245643	931667	1.36105e+06	1.84896	0.00199245	3.79277	2.26937	1.21321e-38	5.54077	1.44212	0.0369164	1.46088
GZ0618	unknown	unknown	822829	280233	398219	1.84274	3.93366e-07	0.340573	1.14473	5.90125e-06	0.483963	1.15755	0.0366374	1.42102
GZ2684	unknown	unknown	1.49071e+06	2.05167e+06	2.45505e+06	0.908528	0.0182593	1.3763	1.20913	2.35027e-07	1.6469	0.706868	0.0355147	1.19661
GZ1938	unknown	unknown	458587	278399	386707	1.33284	0.00194172	0.607081	0.174565	0.011905	0.843258	1.54867	0.0338745	1.38904
GZ0821	unknown	unknown	1.24746e+06	618889	870505	1.10094	3.80029e-06	0.49612	0.712036	0.000115135	0.697824	0.44116	0.0328726	1.40656
GZ2325	unknown	unknown	2.27226e+06	1.44244e+06	1.8013e+06	0.960413	7.07844e-05	0.634807	0.518873	0.000780006	0.792736	0.783911	0.0296693	1.24878
GZ2850	unknown	unknown	896943	462889	674598	1.27741	0.00160961	0.516074	0.849144	0.0444777	0.752108	1.01048	0.0263081	1.45736
GZ0920	unknown	unknown	2.34629e+06	1849000	1.28384e+06	0.721066	0.0631018	0.788054	1.08402	8.25946e-11	0.547178	0.673807	0.0259766	0.69434
GZ0491	unknown	unknown	36376.6	185744	285780	2.59255	0.000337381	5.10616	2.58328	2.68389e-14	7.85617	0.543342	0.0240176	1.53857
GZ2041	unknown	unknown	480577	682222	927443	0.755875	0.0436135	1.41959	0.987834	6.18445e-10	1.92985	0.559208	0.0235733	1.35944
GZ2971	unknown	unknown	3.15886e+06	4.91722e+06	3.85526e+06	0.992109	0.000556812	1.55665	0.395381	0.006576	1.22046	0.854936	0.019836	0.784032
GZ1100	unknown	unknown	17373.1	32596.1	46114.3	1.41106	0.0074357	1.87624	1.48544	1.6047e-07	2.65435	0.571221	0.0185273	1.41472
GZ2583	unknown	unknown	408486	335389	225171	0.814437	0.142912	0.821054	0.987735	1.85871e-08	0.551234	0.904906	0.0181105	0.671373
GZ1111	unknown	unknown	12150.6	24923.9	32154.6	1.26736	0.000118944	2.05125	1.56721	7.84402e-23	2.64635	0.881301	0.0172375	1.29011
GZ0868	unknown	unknown	114520	172150	216380	0.780912	0.00330528	1.50323	1.12402	5.57467e-12	1.88946	0.5174	0.0161029	1.25693
GZ1935	unknown	unknown	536914	838000	648361	0.887736	0.000520045	1.56077	0.389135	0.0036797	1.20757	0.869971	0.0156332	0.7737
GZ2255	unknown	unknown	19865.7	36469.4	150940	0.476709	0.361212	1.8358	0.893609	0.00275683	7.59799	0.521365	0.0142927	4.1388
GZ2080	unknown	unknown	514686	632389	810206	0.478337	0.0987401	1.22869	0.963826	4.84673e-12	1.57418	0.645758	0.0124168	1.28118
GZ0814	unknown	unknown	2086000	2.00509e+06	4.06996e+06	0.991126	0.930557	0.961212	1.07246	0.030843	1.95108	0.465794	0.0113311	2.02981
GZ1000	unknown	unknown	50122.3	94072.2	130573	1.42904	0.00341491	1.87685	1.57273	1.2108e-10	2.60509	0.633368	0.0101177	1.38801
GZ0314	unknown	unknown	295577	434722	598412	0.701102	0.0145235	1.47076	1.05963	4.99777e-13	2.02456	0.652462	0.00881954	1.37654
GZ1322	unknown	unknown	11218.6	9027.78	6260.1	0.637809	0.0465609	0.804717	1.0541	1.07454e-11	0.558013	0.781539	0.00848619	0.693427
GZ2633	unknown	unknown	1.79574e+06	6.27722e+06	8.36381e+06	2.00783	1.06496e-06	3.49561	2.11667	1.98848e-26	4.65758	0.84345	0.00814462	1.33241
GZ1138	unknown	unknown	228146	256950	370045	0.475481	0.512145	1.12625	0.944957	1.22758e-05	1.62197	0.994764	0.00790637	1.44015
GZ0378	unknown	unknown	216069	236500	325801	0.85019	0.578666	1.09456	0.91332	0.00033859	1.50786	0.573311	0.00758702	1.37759
GZ1204	unknown	unknown	494857	550150	795814	0.330049	0.509426	1.11173	0.81209	4.19335e-10	1.60817	1.05996	0.00741543	1.44654
GZ2156	unknown	unknown	1641000	1.04333e+06	1.47624e+06	1.15101	0.000770998	0.635791	0.398515	0.240545	0.899596	0.840667	0.00738374	1.41492
GZ2230	unknown	unknown	1.05691e+06	1.98028e+06	2.95339e+06	1.25061	0.00425339	1.87364	1.21717	2.43239e-13	2.79435	0.502435	0.00727088	1.4914
GZ2677	unknown	unknown	492114	237378	332814	1.3718	1.23488e-06	0.482363	0.651118	0.00012226	0.676295	0.895359	0.0069309	1.40205
GZ3393	unknown	unknown	6.68029e+06	5.69833e+06	4.0034e+06	0.351097	0.189866	0.853007	0.880831	9.98656e-06	0.599286	0.945976	0.00688001	0.702557
GZ0880	unknown	unknown	166486	81338.9	120304	1.3847	4.73054e-06	0.488564	0.688792	0.000645848	0.722609	0.894004	0.00591821	1.47905
GZ1424	unknown	unknown	31522.9	49011.1	34294.8	0.87649	0.00158658	1.55478	0.124694	0.284572	1.08794	1.06966	0.00535741	0.699736
GZ2985	unknown	unknown	120146	69316.7	98596.9	1.03027	0.000200504	0.576938	0.445863	0.0513449	0.820644	0.561228	0.00496999	1.42241
GZ2877	unknown	unknown	403800	268383	394253	0.967529	0.00796759	0.664644	0.489928	0.808294	0.976356	1.02957	0.0044937	1.46899
GZ1932	unknown	unknown	971314	551944	772680	1.23373	3.66827e-05	0.568245	0.368598	0.00636608	0.7955	1.02394	0.00386292	1.39992
GZ0795	unknown	unknown	181525	263978	464887	0.465475	0.129897	1.45422	0.958075	2.15844e-08	2.561	0.79671	0.00381538	1.76108
GZ0632	unknown	unknown	1.24049e+06	706556	995639	0.928202	7.94092e-06	0.56958	0.428373	0.0071827	0.80262	0.468162	0.00348485	1.40914
GZ0579	unknown	unknown	1.33317e+06	792500	1.15043e+06	0.961023	5.39484e-05	0.594447	0.452262	0.113111	0.86293	0.399978	0.00317524	1.45165
GZ0187	unknown	unknown	534400	509944	349103	0.372707	0.683754	0.954237	0.80612	3.06491e-05	0.653262	0.999332	0.00315672	0.68459
GZ0692	unknown	unknown	7.60171e+07	49590000	7.11467e+07	1.16108	0.0028583	0.652353	0.750139	0.416779	0.93593	1.04	0.00313082	1.4347
GZ1203	unknown	unknown	285653	164597	244417	0.80327	0.0364201	0.576214	0.387789	0.447155	0.855642	0.462564	0.00304255	1.48494
GZ3084	unknown	unknown	1.56626e+06	1.45756e+06	1.01361e+06	0.201835	0.478561	0.930598	0.8141	2.81255e-07	0.647153	0.79536	0.00286339	0.695417
GZ0905	unknown	unknown	1.29903e+06	3.48556e+06	4.9899e+06	1.6595	6.10948e-05	2.6832	1.9767	5.51526e-20	3.84125	0.842832	0.00281525	1.43159
GZ0718	unknown	unknown	265426	155994	238305	1.10788	0.000170039	0.587714	0.42569	0.198767	0.897822	0.675926	0.00258963	1.52765
GZ0964	unknown	unknown	568543	706778	923278	0.61023	0.12429	1.24314	1.06215	2.24959e-05	1.62394	0.653255	0.00214782	1.30632
GZ1103	unknown	unknown	126706	147522	212390	0.225605	0.310602	1.16429	0.954024	1.07491e-08	1.67624	0.902874	0.00197241	1.43971
GZ2216	unknown	unknown	5.40229e+06	3.45494e+06	5.04598e+06	1.07506	0.000367205	0.639534	0.126951	0.2744	0.934045	1.18435	0.00150146	1.46051
GZ1885	unknown	unknown	1.07846e+06	663278	994381	1.00343	0.000313024	0.615025	0.425364	0.461762	0.922041	0.81691	0.00145926	1.49919
GZ1418	unknown	unknown	66665.7	43261.1	64415.5	0.858908	0.000685815	0.648926	0.0869376	0.610864	0.966246	0.939991	0.00104672	1.48899
GZ2303	unknown	unknown	682400	2.25161e+06	3.53061e+06	2.08354	9.70324e-05	3.29955	2.21895	1.48928e-29	5.17381	0.769715	0.000990804	1.56804
GZ1906	unknown	unknown	2.23706e+06	2.28889e+06	3.55003e+06	0.774184	0.894051	1.02317	0.986998	6.26612e-05	1.58692	0.792623	0.000886711	1.55098
GZ0481	unknown	unknown	146920	219078	303547	0.923693	0.0017714	1.49114	1.16447	5.59789e-16	2.06607	0.735194	0.000825883	1.38557
GZ2035	unknown	unknown	2.34486e+06	2.97333e+06	4.1401e+06	0.520593	0.0571104	1.26802	1.02441	5.54861e-12	1.76561	0.859016	0.000665352	1.39241
GZ0889	unknown	unknown	198449	120017	174127	1.14729	1.43839e-05	0.604775	0.284191	0.0191495	0.87744	1.14439	0.000580469	1.45086
GZ3210	unknown	unknown	39277.1	22700	33540.5	0.981137	4.63852e-05	0.577944	0.278466	0.0627237	0.853945	0.954291	0.000571363	1.47756
GZ2444	unknown	unknown	636486	417833	556526	0.867665	9.26968e-06	0.656469	0.249189	0.0429673	0.874373	0.719916	0.000500002	1.33193
GZ1513	unknown	unknown	618057	1.10333e+06	810639	1.22796	6.04915e-07	1.78516	0.482555	4.80807e-06	1.31159	0.938458	0.000429657	0.734718

## Sheet: Table S5 SNPs information
Supplemental Table 5. Estimated effective number of SNPs and significant thresholds in population
Item	Number
Number of SNP	1963697
Number of effective SNP	107328
Ratio of effective SNP	0.0546
Significant_P-Value	1.8e-06
Highly_Significant_P-Value	9.32e-08

## Sheet: Table S6 mGWAS Lead SNPs
Supplemental Table 6. The list of total lead SNPs detected in foxtail millet mGWAS.
Peak number	Compounds	Class	Marker	Chr	Position (bp)	Position (Mb)	P-value	MarkerR2
GZ0028	unknown	unknown	7:19811295	7	19811295	19.8113	2.1746e-08	0.23525
GZ0028	unknown	unknown	8:7241629	8	7241629	7.24163	1.9607e-08	0.23681
GZ0028	unknown	unknown	8:7973284	8	7973284	7.97328	1.319e-07	0.20851
GZ0028	unknown	unknown	8:13628896	8	13628896	13.6289	1.3187e-07	0.20851
GZ0031	3-N-Methyl-L-histidine	Amino acids and derivatives	4:38717427	4	38717427	38.7174	1.8476e-09	0.26969
GZ0042	L-(+)-Arginine	Amino acids and derivatives	3:6809233	3	6809233	6.80923	4.1523e-08	0.24976
GZ0042	L-(+)-Arginine	Amino acids and derivatives	3:7092412	3	7092412	7.09241	9.765e-08	0.23575
GZ0042	L-(+)-Arginine	Amino acids and derivatives	3:12224724	3	12224724	12.2247	5.3389e-08	0.24562
GZ0042	L-(+)-Arginine	Amino acids and derivatives	3:13198972	3	13198972	13.199	1.2892e-07	0.23123
GZ0042	L-(+)-Arginine	Amino acids and derivatives	3:13421493	3	13421493	13.4215	1.3505e-07	0.23048
GZ0042	L-(+)-Arginine	Amino acids and derivatives	3:13522521	3	13522521	13.5225	1.2928e-07	0.23119
GZ0042	L-(+)-Arginine	Amino acids and derivatives	3:23759964	3	23759964	23.76	1.1583e-07	0.23297
GZ0042	L-(+)-Arginine	Amino acids and derivatives	3:23937828	3	23937828	23.9378	1.335e-07	0.23066
GZ0042	L-(+)-Arginine	Amino acids and derivatives	3:24510979	3	24510979	24.511	5.0671e-09	0.28494
GZ0042	L-(+)-Arginine	Amino acids and derivatives	3:25001006	3	25001006	25.001	4.1479e-08	0.24978
GZ0042	L-(+)-Arginine	Amino acids and derivatives	3:29287389	3	29287389	29.2874	1.2887e-07	0.23124
GZ0042	L-(+)-Arginine	Amino acids and derivatives	3:36600495	3	36600495	36.6005	1.3176e-07	0.23088
GZ0042	L-(+)-Arginine	Amino acids and derivatives	3:42249748	3	42249748	42.2497	9.0539e-08	0.23698
GZ0042	L-(+)-Arginine	Amino acids and derivatives	3:45978130	3	45978130	45.9781	1.3528e-07	0.23045
GZ0042	L-(+)-Arginine	Amino acids and derivatives	7:35086344	7	35086344	35.0863	4.1694e-08	0.24969
GZ0042	L-(+)-Arginine	Amino acids and derivatives	9:19618454	9	19618454	19.6185	1.3493e-07	0.23049
GZ0042	L-(+)-Arginine	Amino acids and derivatives	9:22147853	9	22147853	22.1479	1.3009e-07	0.23108
GZ0042	L-(+)-Arginine	Amino acids and derivatives	9:22677837	9	22677837	22.6778	1.1913e-07	0.23251
GZ0042	L-(+)-Arginine	Amino acids and derivatives	9:25911293	9	25911293	25.9113	5.6697e-08	0.24464
GZ0042	L-(+)-Arginine	Amino acids and derivatives	9:42031819	9	42031819	42.0318	1.1134e-07	0.23361
GZ0042	L-(+)-Arginine	Amino acids and derivatives	9:42251816	9	42251816	42.2518	1.3368e-07	0.23064
GZ0071	D-Sorbitol	Carbohydrates	1:8963002	1	8963002	8.963	4.4768e-08	0.22664
GZ0071	D-Sorbitol	Carbohydrates	1:9045098	1	9045098	9.0451	1.2833e-08	0.24557
GZ0071	D-Sorbitol	Carbohydrates	1:9211243	1	9211243	9.21124	1.0174e-09	0.28498
GZ0071	D-Sorbitol	Carbohydrates	1:9326637	1	9326637	9.32664	2.41e-08	0.23598
GZ0071	D-Sorbitol	Carbohydrates	1:9448770	1	9448770	9.44877	7.0972e-08	0.21974
GZ0085	unknown	unknown	3:6148176	3	6148176	6.14818	4.1821e-07	0.20905
GZ0128	Creatine	Organic acids	2:6117326	2	6117326	6.11733	8.3946e-08	0.21411
GZ0128	Creatine	Organic acids	8:21699413	8	21699413	21.6994	1.1423e-10	0.31549
GZ0166	unknown	unknown	2:1267905	2	1267905	1.26791	3.3154e-07	0.2071
GZ0166	unknown	unknown	2:44456281	2	44456281	44.4563	3.158e-07	0.20785
GZ0166	unknown	unknown	3:21415784	3	21415784	21.4158	6.1113e-09	0.27016
GZ0166	unknown	unknown	8:9040674	8	9040674	9.04067	3.9443e-07	0.20444
GZ0166	unknown	unknown	8:38177584	8	38177584	38.1776	3.9071e-07	0.20458
GZ0166	unknown	unknown	8:38229902	8	38229902	38.2299	3.1498e-07	0.20789
GZ0166	unknown	unknown	8:38371367	8	38371367	38.3714	2.2772e-07	0.21289
GZ0166	unknown	unknown	8:38411970	8	38411970	38.412	2.2772e-07	0.21289
GZ0166	unknown	unknown	8:38723899	8	38723899	38.7239	2.9512e-07	0.20889
GZ0166	unknown	unknown	9:26768897	9	26768897	26.7689	8.6039e-08	0.22801
GZ0166	unknown	unknown	9:42662897	9	42662897	42.6629	3.4903e-07	0.20631
GZ0179	Nicotinic acid adenine dinucleotide	Nucleotide and its derivates	7:16259478	7	16259478	16.2595	3.5824e-08	0.26806
GZ0259	unknown	unknown	8:5074022	8	5074022	5.07402	5.0478e-08	0.24452
GZ0270	4-Pyridoxic acid	Vitamins	1:14716740	1	14716740	14.7167	1.948e-07	0.23439
GZ0270	4-Pyridoxic acid	Vitamins	3:6956841	3	6956841	6.95684	2.9751e-07	0.22726
GZ0270	4-Pyridoxic acid	Vitamins	3:18233426	3	18233426	18.2334	3.8842e-07	0.22279
GZ0270	4-Pyridoxic acid	Vitamins	3:47924170	3	47924170	47.9242	1.3678e-07	0.24038
GZ0270	4-Pyridoxic acid	Vitamins	4:28832719	4	28832719	28.8327	2.5328e-07	0.22997
GZ0270	4-Pyridoxic acid	Vitamins	4:34845819	4	34845819	34.8458	1.0527e-07	0.24484
GZ0270	4-Pyridoxic acid	Vitamins	6:4947791	6	4947791	4.94779	2.6394e-08	0.26864
GZ0270	4-Pyridoxic acid	Vitamins	8:38205045	8	38205045	38.205	3.6424e-07	0.22387
GZ0270	4-Pyridoxic acid	Vitamins	8:38403543	8	38403543	38.4035	3.572e-07	0.2242
GZ0270	4-Pyridoxic acid	Vitamins	9:25739214	9	25739214	25.7392	1.3562e-07	0.24053
GZ0281	unknown	unknown	9:9808572	9	9808572	9.80857	1.6498e-07	0.22876
GZ0281	unknown	unknown	9:35981960	9	35981960	35.982	1.629e-07	0.22896
GZ0386	unknown	unknown	3:21389603	3	21389603	21.3896	3.545e-07	0.1731
GZ0386	unknown	unknown	7:19732460	7	19732460	19.7325	2.546e-07	0.17738
GZ0386	unknown	unknown	7:26101796	7	26101796	26.1018	1.1879e-07	0.1873
GZ0386	unknown	unknown	9:8363632	9	8363632	8.36363	1.481e-09	0.24645
GZ0389	unknown	unknown	4:15167611	4	15167611	15.1676	2.9381e-07	0.18325
GZ0389	unknown	unknown	6:18153422	6	18153422	18.1534	7.0709e-09	0.27153
GZ0389	unknown	unknown	6:18226818	6	18226818	18.2268	1.7273e-08	0.25696
GZ0393	unknown	unknown	7:10730002	7	10730002	10.73	1.0465e-07	0.19015
GZ0401	unknown	unknown	8:32002290	8	32002290	32.0023	4.0142e-12	0.41411
GZ0438	Neochlorogenic acid (5-O-Caffeoylquinic acid)	Quinate and its derivatives	2:15895932	2	15895932	15.8959	6.7183e-08	0.25429
GZ0446	3-O-p-coumaroyl quinic acid O-hexoside	Quinate and its derivatives	3:24534881	3	24534881	24.5349	2.8565e-07	0.20757
GZ0446	3-O-p-coumaroyl quinic acid O-hexoside	Quinate and its derivatives	9:9361559	9	9361559	9.36156	5.7649e-09	0.26897
GZ0446	3-O-p-coumaroyl quinic acid O-hexoside	Quinate and its derivatives	9:10534825	9	10534825	10.5348	5.9652e-11	0.25634
GZ0448	unknown	unknown	6:9953602	6	9953602	9.9536	7.3713e-08	0.22046
GZ0448	unknown	unknown	6:26728021	6	26728021	26.728	3.028e-07	0.19947
GZ0457	Cyanidin O-syringic acid	Anthocyanins	5:43546119	5	43546119	43.5461	4.0673e-09	0.25838
GZ0457	Cyanidin O-syringic acid	Anthocyanins	7:26879051	7	26879051	26.8791	1.0628e-08	0.27558
GZ0460	Protocatechuic acid O-glucoside	Benzoic acid derivatives	4:913477	4	913477	0.913477	1.7586e-08	0.2649
GZ0471	unknown	unknown	5:1989187	5	1989187	1.98919	4.9996e-09	0.2796
GZ0548	1-O-p-Coumaroyl quinic acid	Quinate and its derivatives	2:15964723	2	15964723	15.9647	4.5097e-07	0.21101
GZ0548	1-O-p-Coumaroyl quinic acid	Quinate and its derivatives	9:9361559	9	9361559	9.36156	4.2999e-07	0.21177
GZ0616	unknown	unknown	8:32002290	8	32002290	32.0023	2.9095e-16	0.60255
GZ0629	unknown	unknown	9:8363632	9	8363632	8.36363	2.8302e-09	0.22953
GZ0633	Cyanidin O-diacetyl-hexoside-O-glyceric acid	Anthocyanins	5:43546119	5	43546119	43.5461	1.773e-08	0.27622
GZ0633	Cyanidin O-diacetyl-hexoside-O-glyceric acid	Anthocyanins	7:26826471	7	26826471	26.8265	9.2647e-08	0.2818
GZ0633	Cyanidin O-diacetyl-hexoside-O-glyceric acid	Anthocyanins	7:26940417	7	26940417	26.9404	3.3019e-08	0.30237
GZ0646	Caffeic acid	Hydroxycinnamoyl derivatives	2:6118573	2	6118573	6.11857	5.5728e-09	0.27101
GZ0646	Caffeic acid	Hydroxycinnamoyl derivatives	6:28038116	6	28038116	28.0381	2.4568e-10	0.34646
GZ0646	Caffeic acid	Hydroxycinnamoyl derivatives	6:32726605	6	32726605	32.7266	4.6927e-09	0.2738
GZ0646	Caffeic acid	Hydroxycinnamoyl derivatives	7:35963978	7	35963978	35.964	4.3315e-09	0.29516
GZ0658	unknown	unknown	3:21366777	3	21366777	21.3668	7.7292e-08	0.18317
GZ0658	unknown	unknown	3:21397292	3	21397292	21.3973	5.912e-08	0.18652
GZ0658	unknown	unknown	3:43542618	3	43542618	43.5426	8.4327e-08	0.18208
GZ0658	unknown	unknown	7:19732460	7	19732460	19.7325	1.5697e-08	0.20331
GZ0658	unknown	unknown	7:26101796	7	26101796	26.1018	1.8025e-07	0.17265
GZ0659	unknown	unknown	9:8363632	9	8363632	8.36363	1.742e-08	0.20547
GZ0692	unknown	unknown	2:6760668	2	6760668	6.76067	1.521e-07	0.15933
GZ0692	unknown	unknown	8:5006517	8	5006517	5.00652	3.0872e-07	0.15138
GZ0692	unknown	unknown	9:8363632	9	8363632	8.36363	2.9526e-09	0.20506
GZ0698	(S)-(-)-2-Hydroxyisocaproic acid	Organic acids	4:10445384	4	10445384	10.4454	1.4426e-08	0.25968
GZ0703	3-O-p-Coumaroyl quinic acid	Quinate and its derivatives	2:6118573	2	6118573	6.11857	4.5264e-08	0.2125
GZ0703	3-O-p-Coumaroyl quinic acid	Quinate and its derivatives	6:32726605	6	32726605	32.7266	6.181e-08	0.20812
GZ0706	unknown	unknown	4:14497584	4	14497584	14.4976	2.9288e-10	0.22361
GZ0710	Luteolin C-hexoside	Flavone C-glycosides	6:30616725	6	30616725	30.6167	1.3528e-07	0.21977
GZ0725	unknown	unknown	2:6760668	2	6760668	6.76067	1.9034e-07	0.19848
GZ0725	unknown	unknown	3:21366533	3	21366533	21.3665	1.0523e-07	0.20695
GZ0725	unknown	unknown	8:5006517	8	5006517	5.00652	3.7219e-07	0.18897
GZ0726	unknown	unknown	2:6760668	2	6760668	6.76067	8.7868e-08	0.187
GZ0726	unknown	unknown	8:5006517	8	5006517	5.00652	5.3684e-08	0.19335
GZ0733	unknown	unknown	2:6760668	2	6760668	6.76067	8.1755e-10	0.23805
GZ0733	unknown	unknown	8:5006517	8	5006517	5.00652	5.8191e-10	0.24251
GZ0741	unknown	unknown	9:8363632	9	8363632	8.36363	2.1498e-07	0.19329
GZ0747	unknown	unknown	8:4327142	8	4327142	4.32714	2.9082e-07	0.14946
GZ0747	unknown	unknown	9:8363632	9	8363632	8.36363	1.7253e-08	0.18114
GZ0755	unknown	unknown	5:8452234	5	8452234	8.45223	3.2404e-09	0.29611
GZ0755	unknown	unknown	5:8649038	5	8649038	8.64904	2.4174e-08	0.26186
GZ0755	unknown	unknown	5:8688001	5	8688001	8.688	3.491e-09	0.29483
GZ0759	Apigenin 6-C-glucoside (Isovitexin)	Flavone C-glycosides	7:26678583	7	26678583	26.6786	3.283e-07	0.12586
GZ0783	Quercetin 3-O-galactoside (Hyperin)	Flavonol	7:26895975	7	26895975	26.896	3.0138e-07	0.22145
GZ0794	Luteolin 7-O-glucoside (Cynaroside)	Flavone	3:14349356	3	14349356	14.3494	2.9879e-08	0.25744
GZ0794	Luteolin 7-O-glucoside (Cynaroside)	Flavone	3:14346440	3	14346440	14.3464	3.0974e-09	0.29604
GZ0797	unknown	unknown	3:17992563	3	17992563	17.9926	4.3636e-07	0.18526
GZ0797	unknown	unknown	6:32802836	6	32802836	32.8028	2.7339e-08	0.26051
GZ0798	unknown	unknown	3:17992563	3	17992563	17.9926	2.5535e-08	0.1979
GZ0798	unknown	unknown	6:32802953	6	32802953	32.803	1.7805e-08	0.23083
GZ0814	unknown	unknown	5:46878955	5	46878955	46.879	7.1287e-10	0.26801
GZ0818	unknown	unknown	5:43546119	5	43546119	43.5461	5.2037e-09	0.24803
GZ0818	unknown	unknown	7:26896264	7	26896264	26.8963	4.5131e-09	0.28298
GZ0824	Quercetin-O-acetylhexoside	Flavonol	5:43546119	5	43546119	43.5461	1.0658e-09	0.2816
GZ0824	Quercetin-O-acetylhexoside	Flavonol	7:26846042	7	26846042	26.846	1.2123e-09	0.31427
GZ0824	Quercetin-O-acetylhexoside	Flavonol	7:26896264	7	26896264	26.8963	1.0381e-08	0.27708
GZ0824	Quercetin-O-acetylhexoside	Flavonol	7:26970787	7	26970787	26.9708	2.811e-09	0.29957
GZ0844	unknown	unknown	1:8787517	1	8787517	8.78752	1.2859e-07	0.22211
GZ0844	unknown	unknown	1:8897541	1	8897541	8.89754	4.9208e-08	0.23719
GZ0844	unknown	unknown	1:8923495	1	8923495	8.9235	1.1607e-08	0.26023
GZ0844	unknown	unknown	1:9118455	1	9118455	9.11846	3.6827e-07	0.20583
GZ0844	unknown	unknown	1:9152316	1	9152316	9.15232	6.4745e-08	0.23286
GZ0844	unknown	unknown	1:9292754	1	9292754	9.29275	1.2496e-07	0.22256
GZ0844	unknown	unknown	1:9382469	1	9382469	9.38247	3.4983e-08	0.24259
GZ0844	unknown	unknown	1:9459565	1	9459565	9.45956	7.2566e-08	0.23107
GZ0844	unknown	unknown	1:9618698	1	9618698	9.6187	7.8228e-09	0.2666
GZ0844	unknown	unknown	1:9728929	1	9728929	9.72893	1.1844e-07	0.2234
GZ0844	unknown	unknown	1:9835966	1	9835966	9.83597	1.9526e-07	0.21562
GZ0844	unknown	unknown	1:9975131	1	9975131	9.97513	3.0901e-08	0.21434
GZ0844	unknown	unknown	1:10119324	1	10119324	10.1193	1.1184e-07	0.22429
GZ0844	unknown	unknown	1:10297609	1	10297609	10.2976	6.3895e-08	0.20347
GZ0844	unknown	unknown	1:12679813	1	12679813	12.6798	7.1732e-08	0.23125
GZ0844	unknown	unknown	1:14790808	1	14790808	14.7908	4.4956e-07	0.17487
GZ0847	Sinapic acid	Hydroxycinnamoyl derivatives	7:1721473	7	1721473	1.72147	4.0519e-07	0.19165
GZ0847	Sinapic acid	Hydroxycinnamoyl derivatives	8:30044704	8	30044704	30.0447	2.7344e-07	0.19734
GZ0894	unknown	unknown	3:17992563	3	17992563	17.9926	7.1408e-08	0.21479
GZ0894	unknown	unknown	3:26493898	3	26493898	26.4939	6.2359e-08	0.21694
GZ0894	unknown	unknown	6:32802268	6	32802268	32.8023	1.665e-09	0.31079
GZ0901	unknown	unknown	1:8927952	1	8927952	8.92795	3.0825e-09	0.2471
GZ0901	unknown	unknown	1:9162128	1	9162128	9.16213	1.3123e-07	0.21955
GZ0901	unknown	unknown	1:9229817	1	9229817	9.22982	1.8431e-07	0.18593
GZ0901	unknown	unknown	1:9444375	1	9444375	9.44438	1.4266e-07	0.21826
GZ0901	unknown	unknown	1:9661160	1	9661160	9.66116	1.2655e-07	0.22011
GZ0901	unknown	unknown	1:9736739	1	9736739	9.73674	3.6794e-07	0.20376
GZ0901	unknown	unknown	3:26086106	3	26086106	26.0861	4.3723e-07	0.1735
GZ0901	unknown	unknown	5:18565381	5	18565381	18.5654	2.6846e-07	0.1805
GZ0917	Isorhamnetin-O-acetyl-hexoside	Flavonol	5:43546119	5	43546119	43.5461	1.064e-08	0.24119
GZ0919	unknown	unknown	1:8787517	1	8787517	8.78752	1.3162e-09	0.3132
GZ0919	unknown	unknown	1:8923495	1	8923495	8.9235	1.7753e-10	0.3489
GZ0919	unknown	unknown	1:9166988	1	9166988	9.16699	4.6155e-09	0.29133
GZ0919	unknown	unknown	1:9238665	1	9238665	9.23866	6.3174e-09	0.28592
GZ0919	unknown	unknown	1:9382469	1	9382469	9.38247	5.7869e-09	0.28743
GZ0919	unknown	unknown	1:9459565	1	9459565	9.45956	2.9936e-07	0.22129
GZ0919	unknown	unknown	1:9618698	1	9618698	9.6187	1.9706e-10	0.34702
GZ0919	unknown	unknown	1:9761357	1	9761357	9.76136	1.6455e-09	0.30928
GZ0919	unknown	unknown	1:9975131	1	9975131	9.97513	4.6417e-09	0.25755
GZ0919	unknown	unknown	1:10027439	1	10027439	10.0274	8.9149e-08	0.24121
GZ0919	unknown	unknown	1:10147074	1	10147074	10.1471	4.353e-08	0.25316
GZ0919	unknown	unknown	1:14790942	1	14790942	14.7909	4.419e-08	0.22124
GZ0919	unknown	unknown	3:26087883	3	26087883	26.0879	3.0605e-07	0.19103
GZ0919	unknown	unknown	4:12888759	4	12888759	12.8888	9.7745e-08	0.20874
GZ0922	unknown	unknown	1:20198234	1	20198234	20.1982	4.1137e-07	0.17583
GZ0924	unknown	unknown	5:1953389	5	1953389	1.95339	3.7651e-10	0.30713
GZ0929	Luteolin C -hexoside-hexoside-pentoside	Flavone C-glycosides	2:2272537	2	2272537	2.27254	3.1968e-07	0.16314
GZ0929	Luteolin C -hexoside-hexoside-pentoside	Flavone C-glycosides	4:39237657	4	39237657	39.2377	1.0078e-08	0.20588
GZ0929	Luteolin C -hexoside-hexoside-pentoside	Flavone C-glycosides	7:481947	7	481947	0.481947	4.0061e-07	0.16042
GZ0929	Luteolin C -hexoside-hexoside-pentoside	Flavone C-glycosides	7:1766728	7	1766728	1.76673	1.9271e-08	0.19771
GZ0929	Luteolin C -hexoside-hexoside-pentoside	Flavone C-glycosides	7:34815628	7	34815628	34.8156	2.6653e-07	0.16533
GZ0929	Luteolin C -hexoside-hexoside-pentoside	Flavone C-glycosides	9:58189736	9	58189736	58.1897	5.533e-08	0.18457
GZ0980	unknown	unknown	9:21424366	9	21424366	21.4244	3.5793e-08	0.18733
GZ0987	unknown	unknown	1:8520495	1	8520495	8.5205	4.5721e-08	0.23054
GZ0987	unknown	unknown	1:8541026	1	8541026	8.54103	2.5058e-08	0.23977
GZ0987	unknown	unknown	1:8685973	1	8685973	8.68597	2.7266e-08	0.23847
GZ0987	unknown	unknown	1:8927807	1	8927807	8.92781	2.1817e-10	0.28213
GZ0987	unknown	unknown	1:9172374	1	9172374	9.17237	4.5895e-09	0.26626
GZ0987	unknown	unknown	1:9229817	1	9229817	9.22982	3.7973e-09	0.23832
GZ0987	unknown	unknown	1:9369661	1	9369661	9.36966	6.6141e-09	0.2605
GZ0987	unknown	unknown	1:9444375	1	9444375	9.44438	3.8811e-09	0.2689
GZ0987	unknown	unknown	1:9568255	1	9568255	9.56826	1.5894e-08	0.24681
GZ0987	unknown	unknown	1:9657354	1	9657354	9.65735	4.43e-09	0.26681
GZ0987	unknown	unknown	1:9728492	1	9728492	9.72849	3.7842e-08	0.23343
GZ0987	unknown	unknown	1:23048411	1	23048411	23.0484	1.7848e-07	0.18213
GZ0987	unknown	unknown	2:17938785	2	17938785	17.9388	6.3295e-08	0.19694
GZ0987	unknown	unknown	3:12561100	3	12561100	12.5611	2.2606e-08	0.21188
GZ0987	unknown	unknown	3:26086106	3	26086106	26.0861	3.9674e-09	0.23766
GZ0987	unknown	unknown	3:28095459	3	28095459	28.0955	1.2267e-07	0.18746
GZ0987	unknown	unknown	4:4383580	4	4383580	4.38358	4.9188e-09	0.23444
GZ0987	unknown	unknown	4:26385102	4	26385102	26.3851	3.625e-07	0.17215
GZ0987	unknown	unknown	5:18565381	5	18565381	18.5654	8.6089e-08	0.19252
GZ0987	unknown	unknown	6:10666848	6	10666848	10.6668	7.2671e-08	0.19495
GZ0987	unknown	unknown	6:18138436	6	18138436	18.1384	3.7973e-09	0.23832
GZ0987	unknown	unknown	8:9237845	8	9237845	9.23785	6.9069e-10	0.26424
GZ0987	unknown	unknown	8:19485857	8	19485857	19.4859	3.7973e-09	0.23832
GZ0990	unknown	unknown	2:19788015	2	19788015	19.788	3.4492e-09	0.25819
GZ0992	Coniferylaldehyde	Hydroxycinnamoyl derivatives	9:42306130	9	42306130	42.3061	3.6037e-07	0.16783
GZ0997	unknown	unknown	1:2309457	1	2309457	2.30946	1.7974e-08	0.15681
GZ0997	unknown	unknown	7:8296362	7	8296362	8.29636	3.9534e-07	0.1268
GZ0997	unknown	unknown	7:10666248	7	10666248	10.6662	3.6755e-07	0.12749
GZ1009	Luteolin-feruloyl-hexoside-pentoside	Flavone	3:2700014	3	2700014	2.70001	2.5264e-07	0.17568
GZ1009	Luteolin-feruloyl-hexoside-pentoside	Flavone	4:39268218	4	39268218	39.2682	8.5159e-08	0.18973
GZ1009	Luteolin-feruloyl-hexoside-pentoside	Flavone	6:30616725	6	30616725	30.6167	1.2942e-07	0.18429
GZ1010	unknown	unknown	3:2700014	3	2700014	2.70001	1.9611e-07	0.17462
GZ1010	unknown	unknown	4:39259779	4	39259779	39.2598	2.8134e-07	0.1701
GZ1010	unknown	unknown	6:25468966	6	25468966	25.469	2.1712e-07	0.17335
GZ1017	unknown	unknown	1:8420970	1	8420970	8.42097	2.4229e-09	0.25144
GZ1017	unknown	unknown	1:8746035	1	8746035	8.74603	2.9788e-07	0.20749
GZ1017	unknown	unknown	1:8830655	1	8830655	8.83066	5.9421e-09	0.26898
GZ1017	unknown	unknown	1:8923495	1	8923495	8.9235	1.7655e-09	0.28873
GZ1017	unknown	unknown	1:8949373	1	8949373	8.94937	3.9618e-09	0.27554
GZ1017	unknown	unknown	1:9065783	1	9065783	9.06578	1.2558e-07	0.22078
GZ1017	unknown	unknown	1:9173440	1	9173440	9.17344	3.4881e-08	0.24077
GZ1017	unknown	unknown	1:9288262	1	9288262	9.28826	3.3863e-08	0.24124
GZ1017	unknown	unknown	1:9359713	1	9359713	9.35971	2.2045e-08	0.24802
GZ1017	unknown	unknown	1:9462663	1	9462663	9.46266	1.4339e-07	0.21872
GZ1017	unknown	unknown	1:9618698	1	9618698	9.6187	2.7572e-09	0.28144
GZ1017	unknown	unknown	1:9749025	1	9749025	9.74902	5.9361e-10	0.27348
GZ1017	unknown	unknown	1:9975131	1	9975131	9.97513	1.2936e-09	0.26122
GZ1017	unknown	unknown	1:10056690	1	10056690	10.0567	5.3151e-08	0.23416
GZ1017	unknown	unknown	1:10305023	1	10305023	10.305	3.1106e-09	0.24758
GZ1017	unknown	unknown	1:12685425	1	12685425	12.6854	2.4229e-09	0.25144
GZ1017	unknown	unknown	1:14790942	1	14790942	14.7909	6.4111e-09	0.23646
GZ1017	unknown	unknown	2:15996634	2	15996634	15.9966	3.6528e-07	0.17651
GZ1017	unknown	unknown	2:34302204	2	34302204	34.3022	2.4099e-07	0.1825
GZ1017	unknown	unknown	3:28091799	3	28091799	28.0918	4.5542e-08	0.20692
GZ1017	unknown	unknown	3:32563348	3	32563348	32.5633	6.737e-08	0.20113
GZ1017	unknown	unknown	4:25660471	4	25660471	25.6605	2.662e-08	0.21493
GZ1017	unknown	unknown	5:18588993	5	18588993	18.589	2.4099e-07	0.1825
GZ1017	unknown	unknown	6:26523150	6	26523150	26.5232	1.5375e-07	0.18903
GZ1017	unknown	unknown	7:32251546	7	32251546	32.2515	3.1741e-07	0.17853
GZ1017	unknown	unknown	9:18866217	9	18866217	18.8662	4.0485e-07	0.20281
GZ1017	unknown	unknown	9:52026694	9	52026694	52.0267	8.1396e-08	0.19834
GZ1019	unknown	unknown	1:8420970	1	8420970	8.42097	2.8428e-08	0.2133
GZ1019	unknown	unknown	1:8787517	1	8787517	8.78752	3.0067e-09	0.27919
GZ1019	unknown	unknown	1:8923495	1	8923495	8.9235	1.0918e-09	0.29576
GZ1019	unknown	unknown	1:8949373	1	8949373	8.94937	8.6596e-09	0.26213
GZ1019	unknown	unknown	1:9044985	1	9044985	9.04499	2.635e-07	0.20874
GZ1019	unknown	unknown	1:9173440	1	9173440	9.17344	2.7018e-08	0.24407
GZ1019	unknown	unknown	1:9290327	1	9290327	9.29033	2.1882e-08	0.24739
GZ1019	unknown	unknown	1:9359713	1	9359713	9.35971	2.4272e-08	0.24576
GZ1019	unknown	unknown	1:9478111	1	9478111	9.47811	1.9261e-07	0.18519
GZ1019	unknown	unknown	1:9618698	1	9618698	9.6187	2.5516e-09	0.28186
GZ1019	unknown	unknown	1:9843338	1	9843338	9.84334	9.0466e-10	0.29886
GZ1019	unknown	unknown	1:9975131	1	9975131	9.97513	3.9234e-09	0.24326
GZ1019	unknown	unknown	1:10045467	1	10045467	10.0455	3.2082e-08	0.24136
GZ1019	unknown	unknown	1:10311163	1	10311163	10.3112	3.5016e-08	0.2102
GZ1019	unknown	unknown	1:12679965	1	12679965	12.68	6.2512e-09	0.26736
GZ1019	unknown	unknown	1:14790942	1	14790942	14.7909	7.2287e-09	0.23392
GZ1019	unknown	unknown	9:18866312	9	18866312	18.8663	8.495e-08	0.22616
GZ1044	unknown	unknown	1:8800497	1	8800497	8.8005	1.1883e-08	0.2686
GZ1044	unknown	unknown	1:8833411	1	8833411	8.83341	1.2941e-08	0.26718
GZ1044	unknown	unknown	1:8923495	1	8923495	8.9235	2.5473e-09	0.29452
GZ1044	unknown	unknown	1:9051859	1	9051859	9.05186	1.9795e-08	0.26013
GZ1044	unknown	unknown	1:9291530	1	9291530	9.29153	7.4855e-09	0.27632
GZ1044	unknown	unknown	1:9382469	1	9382469	9.38247	1.6627e-08	0.26302
GZ1044	unknown	unknown	1:9435148	1	9435148	9.43515	1.3672e-07	0.22861
GZ1044	unknown	unknown	1:9618698	1	9618698	9.6187	6.1535e-10	0.31891
GZ1044	unknown	unknown	1:9761357	1	9761357	9.76136	1.2735e-08	0.26745
GZ1044	unknown	unknown	1:9835966	1	9835966	9.83597	1.9634e-08	0.26027
GZ1044	unknown	unknown	1:10011232	1	10011232	10.0112	2.8716e-08	0.254
GZ1044	unknown	unknown	1:10021359	1	10021359	10.0214	3.0401e-08	0.25306
GZ1044	unknown	unknown	1:10299511	1	10299511	10.2995	2.0307e-08	0.22811
GZ1055	unknown	unknown	6:777654	6	777654	0.777654	5.0161e-08	0.2452
GZ1062	Luteolin-feruloyl-hexoside-rhamnoside	Flavone	2:4314410	2	4314410	4.31441	1.4858e-07	0.16221
GZ1062	Luteolin-feruloyl-hexoside-rhamnoside	Flavone	3:2700014	3	2700014	2.70001	2.0862e-08	0.18505
GZ1062	Luteolin-feruloyl-hexoside-rhamnoside	Flavone	3:7841822	3	7841822	7.84182	4.0847e-08	0.17716
GZ1062	Luteolin-feruloyl-hexoside-rhamnoside	Flavone	3:7901234	3	7901234	7.90123	4.0847e-08	0.17716
GZ1062	Luteolin-feruloyl-hexoside-rhamnoside	Flavone	4:39268218	4	39268218	39.2682	4.2001e-08	0.17683
GZ1062	Luteolin-feruloyl-hexoside-rhamnoside	Flavone	6:1898897	6	1898897	1.8989	1.7982e-07	0.16002
GZ1062	Luteolin-feruloyl-hexoside-rhamnoside	Flavone	6:3556134	6	3556134	3.55613	4.2155e-07	0.15033
GZ1062	Luteolin-feruloyl-hexoside-rhamnoside	Flavone	6:25468966	6	25468966	25.469	2.3678e-08	0.18355
GZ1062	Luteolin-feruloyl-hexoside-rhamnoside	Flavone	6:30616725	6	30616725	30.6167	7.6771e-09	0.19692
GZ1062	Luteolin-feruloyl-hexoside-rhamnoside	Flavone	7:2042418	7	2042418	2.04242	2.6953e-08	0.18203
GZ1062	Luteolin-feruloyl-hexoside-rhamnoside	Flavone	9:4008490	9	4008490	4.00849	1.4484e-08	0.18936
GZ1062	Luteolin-feruloyl-hexoside-rhamnoside	Flavone	9:9337698	9	9337698	9.3377	3.023e-07	0.1541
GZ1067	unknown	unknown	7:18412970	7	18412970	18.413	3.9086e-07	0.21568
GZ1112	unknown	unknown	1:9382469	1	9382469	9.38247	3.0208e-08	0.26365
GZ1112	unknown	unknown	1:9618698	1	9618698	9.6187	2.6157e-09	0.30624
GZ1113	unknown	unknown	1:9618698	1	9618698	9.6187	4.9655e-09	0.29368
GZ1120	unknown	unknown	1:19105558	1	19105558	19.1056	3.1102e-07	0.18815
GZ1120	unknown	unknown	2:21769820	2	21769820	21.7698	4.6935e-10	0.29167
GZ1120	unknown	unknown	4:2191351	4	2191351	2.19135	5.9422e-10	0.32274
GZ1120	unknown	unknown	4:2362889	4	2362889	2.36289	2.2757e-07	0.22265
GZ1120	unknown	unknown	4:2397258	4	2397258	2.39726	1.047e-07	0.2048
GZ1120	unknown	unknown	5:16581827	5	16581827	16.5818	2.0424e-11	0.34527
GZ1120	unknown	unknown	5:30259829	5	30259829	30.2598	9.7735e-09	0.24203
GZ1120	unknown	unknown	5:32729729	5	32729729	32.7297	6.9828e-09	0.24742
GZ1120	unknown	unknown	7:27514850	7	27514850	27.5148	1.5912e-11	0.34964
GZ1120	unknown	unknown	9:47929540	9	47929540	47.9295	7.2336e-10	0.28446
GZ1120	unknown	unknown	9:48808390	9	48808390	48.8084	1.3767e-08	0.23657
GZ1150	unknown	unknown	1:19105558	1	19105558	19.1056	1.8474e-07	0.19486
GZ1150	unknown	unknown	2:21769820	2	21769820	21.7698	4.7156e-09	0.25217
GZ1150	unknown	unknown	4:2180660	4	2180660	2.18066	1.8056e-09	0.30153
GZ1150	unknown	unknown	5:16581827	5	16581827	16.5818	1.2905e-10	0.31151
GZ1150	unknown	unknown	5:30259829	5	30259829	30.2598	6.4275e-08	0.21103
GZ1150	unknown	unknown	5:32729729	5	32729729	32.7297	1.9633e-08	0.22951
GZ1150	unknown	unknown	7:27514850	7	27514850	27.5148	2.7324e-10	0.29888
GZ1150	unknown	unknown	8:1552671	8	1552671	1.55267	2.6788e-07	0.18923
GZ1150	unknown	unknown	9:47929540	9	47929540	47.9295	5.0244e-09	0.25115
GZ1150	unknown	unknown	9:48808390	9	48808390	48.8084	5.3814e-08	0.21378
GZ1164	unknown	unknown	1:8418513	1	8418513	8.41851	6.0773e-08	0.21496
GZ1164	unknown	unknown	1:8422712	1	8422712	8.42271	6.7848e-11	0.3271
GZ1164	unknown	unknown	1:8569059	1	8569059	8.56906	4.2331e-08	0.22064
GZ1164	unknown	unknown	1:8800497	1	8800497	8.8005	1.5707e-13	0.47953
GZ1164	unknown	unknown	1:8830655	1	8830655	8.83066	1.0746e-12	0.44196
GZ1164	unknown	unknown	1:8923495	1	8923495	8.9235	1.8006e-13	0.47683
GZ1164	unknown	unknown	1:9020594	1	9020594	9.02059	1.5273e-10	0.3496
GZ1164	unknown	unknown	1:9216252	1	9216252	9.21625	1.2209e-13	0.48452
GZ1164	unknown	unknown	1:9291530	1	9291530	9.29153	5.4316e-13	0.45518
GZ1164	unknown	unknown	1:9382469	1	9382469	9.38247	7.9589e-13	0.44776
GZ1164	unknown	unknown	1:9424382	1	9424382	9.42438	1.0013e-10	0.35722
GZ1164	unknown	unknown	1:9618698	1	9618698	9.6187	1.3477e-14	0.52897
GZ1164	unknown	unknown	1:9761357	1	9761357	9.76136	8.4052e-12	0.40287
GZ1164	unknown	unknown	1:9835966	1	9835966	9.83597	6.7518e-13	0.45095
GZ1164	unknown	unknown	1:10011232	1	10011232	10.0112	1.025e-11	0.39915
GZ1164	unknown	unknown	1:10021359	1	10021359	10.0214	6.6395e-12	0.40729
GZ1164	unknown	unknown	1:10147074	1	10147074	10.1471	2.4959e-10	0.34079
GZ1164	unknown	unknown	1:10303562	1	10303562	10.3036	8.6938e-11	0.32281
GZ1164	unknown	unknown	1:12679813	1	12679813	12.6798	1.6602e-10	0.3481
GZ1164	unknown	unknown	1:14790942	1	14790942	14.7909	1.0454e-10	0.31963
GZ1164	unknown	unknown	4:12888759	4	12888759	12.8888	5.7623e-10	0.29059
GZ1164	unknown	unknown	9:9926397	9	9926397	9.9264	8.5938e-08	0.20954
GZ1165	unknown	unknown	1:8418513	1	8418513	8.41851	2.9917e-07	0.18977
GZ1165	unknown	unknown	1:8422712	1	8422712	8.42271	1.7638e-11	0.34975
GZ1165	unknown	unknown	1:8569059	1	8569059	8.56906	9.5846e-08	0.20729
GZ1165	unknown	unknown	1:8800497	1	8800497	8.8005	4.9898e-13	0.45562
GZ1165	unknown	unknown	1:8833411	1	8833411	8.83341	1.307e-12	0.43703
GZ1165	unknown	unknown	1:8923495	1	8923495	8.9235	1.4634e-13	0.47966
GZ1165	unknown	unknown	1:9020594	1	9020594	9.02059	3.2197e-11	0.37693
GZ1165	unknown	unknown	1:9291530	1	9291530	9.29153	3.6328e-13	0.4618
GZ1165	unknown	unknown	1:9382469	1	9382469	9.38247	8.0446e-13	0.44637
GZ1165	unknown	unknown	1:9424373	1	9424373	9.42437	2.8497e-11	0.37918
GZ1165	unknown	unknown	1:9618698	1	9618698	9.6187	3.0404e-15	0.5583
GZ1165	unknown	unknown	1:9761357	1	9761357	9.76136	6.1287e-12	0.40772
GZ1165	unknown	unknown	1:9835966	1	9835966	9.83597	7.3749e-13	0.44805
GZ1165	unknown	unknown	1:10011232	1	10011232	10.0112	6.5585e-12	0.40645
GZ1165	unknown	unknown	1:10113745	1	10113745	10.1137	2.3505e-12	0.42583
GZ1165	unknown	unknown	1:10147074	1	10147074	10.1471	1.4829e-10	0.34921
GZ1165	unknown	unknown	1:10303562	1	10303562	10.3036	4.7493e-11	0.33242
GZ1165	unknown	unknown	1:12679813	1	12679813	12.6798	1.7542e-10	0.34619
GZ1165	unknown	unknown	1:14790942	1	14790942	14.7909	9.2107e-11	0.32096
GZ1165	unknown	unknown	4:12888759	4	12888759	12.8888	1.6172e-09	0.27267
GZ1165	unknown	unknown	9:9926397	9	9926397	9.9264	1.4809e-07	0.20056
GZ1167	unknown	unknown	1:8422712	1	8422712	8.42271	8.5268e-11	0.32173
GZ1167	unknown	unknown	1:8800497	1	8800497	8.8005	8.2241e-12	0.4015
GZ1167	unknown	unknown	1:8823725	1	8823725	8.82372	3.4528e-12	0.37816
GZ1167	unknown	unknown	1:8921524	1	8921524	8.92152	1.4065e-12	0.43486
GZ1167	unknown	unknown	1:9020594	1	9020594	9.02059	1.228e-10	0.35198
GZ1167	unknown	unknown	1:9216252	1	9216252	9.21625	2.0732e-13	0.47196
GZ1167	unknown	unknown	1:9382469	1	9382469	9.38247	2.2038e-12	0.4263
GZ1167	unknown	unknown	1:9424373	1	9424373	9.42437	9.1824e-11	0.35722
GZ1167	unknown	unknown	1:9580345	1	9580345	9.58034	1.3568e-12	0.43555
GZ1167	unknown	unknown	1:9618698	1	9618698	9.6187	7.2286e-13	0.44765
GZ1167	unknown	unknown	1:9761357	1	9761357	9.76136	6.3205e-11	0.36397
GZ1167	unknown	unknown	1:9835966	1	9835966	9.83597	9.9339e-13	0.44153
GZ1167	unknown	unknown	1:10011232	1	10011232	10.0112	1.6277e-11	0.38882
GZ1167	unknown	unknown	1:10021359	1	10021359	10.0214	9.8773e-12	0.39809
GZ1167	unknown	unknown	1:10147074	1	10147074	10.1471	1.1573e-09	0.31227
GZ1167	unknown	unknown	1:10303562	1	10303562	10.3036	2.9883e-10	0.30035
GZ1167	unknown	unknown	1:10375093	1	10375093	10.3751	1.8394e-08	0.23284
GZ1167	unknown	unknown	1:12688633	1	12688633	12.6886	7.2744e-09	0.28063
GZ1167	unknown	unknown	1:14790942	1	14790942	14.7909	1.1161e-09	0.27831
GZ1167	unknown	unknown	1:20368302	1	20368302	20.3683	2.64e-08	0.22711
GZ1167	unknown	unknown	2:15996677	2	15996677	15.9967	1.1991e-07	0.20346
GZ1167	unknown	unknown	3:8696876	3	8696876	8.69688	2.1591e-07	0.19442
GZ1167	unknown	unknown	3:32563348	3	32563348	32.5633	1.4605e-07	0.20042
GZ1167	unknown	unknown	4:12888759	4	12888759	12.8888	7.5533e-10	0.2848
GZ1167	unknown	unknown	5:29333095	5	29333095	29.3331	2.5504e-07	0.19187
GZ1167	unknown	unknown	8:2469494	8	2469494	2.46949	1.9401e-07	0.22607
GZ1167	unknown	unknown	9:18866309	9	18866309	18.8663	9.6893e-09	0.24307
GZ1168	unknown	unknown	1:8418513	1	8418513	8.41851	6.4694e-08	0.2142
GZ1168	unknown	unknown	1:8422712	1	8422712	8.42271	1.878e-10	0.3099
GZ1168	unknown	unknown	1:8569059	1	8569059	8.56906	2.5287e-07	0.19305
GZ1168	unknown	unknown	1:8800497	1	8800497	8.8005	3.1015e-13	0.46659
GZ1168	unknown	unknown	1:8830655	1	8830655	8.83066	1.4314e-12	0.43689
GZ1168	unknown	unknown	1:8923495	1	8923495	8.9235	2.4724e-13	0.47105
GZ1168	unknown	unknown	1:9020594	1	9020594	9.02059	1.348e-10	0.35221
GZ1168	unknown	unknown	1:9216252	1	9216252	9.21625	6.4418e-13	0.45232
GZ1168	unknown	unknown	1:9291530	1	9291530	9.29153	9.0224e-13	0.44579
GZ1168	unknown	unknown	1:9382469	1	9382469	9.38247	2.0503e-12	0.43
GZ1168	unknown	unknown	1:9424373	1	9424373	9.42437	5.7521e-11	0.36767
GZ1168	unknown	unknown	1:9618698	1	9618698	9.6187	4.2636e-14	0.50609
GZ1168	unknown	unknown	1:9761357	1	9761357	9.76136	5.2873e-12	0.412
GZ1168	unknown	unknown	1:9835966	1	9835966	9.83597	2.3881e-12	0.42708
GZ1168	unknown	unknown	1:10011232	1	10011232	10.0112	1.5174e-11	0.39224
GZ1168	unknown	unknown	1:10100534	1	10100534	10.1005	1.0538e-11	0.39904
GZ1168	unknown	unknown	1:10147074	1	10147074	10.1471	5.9308e-10	0.32573
GZ1168	unknown	unknown	1:10303562	1	10303562	10.3036	1.1471e-10	0.31836
GZ1168	unknown	unknown	1:12679813	1	12679813	12.6798	1.6945e-10	0.34808
GZ1168	unknown	unknown	1:14790942	1	14790942	14.7909	4.0698e-11	0.33633
GZ1168	unknown	unknown	4:12888759	4	12888759	12.8888	6.6311e-10	0.28853
GZ1168	unknown	unknown	8:2469494	8	2469494	2.46949	5.6707e-08	0.24756
GZ1171	unknown	unknown	1:8422712	1	8422712	8.42271	5.0064e-08	0.21986
GZ1171	unknown	unknown	1:8425003	1	8425003	8.425	4.124e-07	0.18684
GZ1171	unknown	unknown	1:8787517	1	8787517	8.78752	6.4483e-08	0.24738
GZ1171	unknown	unknown	1:8923495	1	8923495	8.9235	1.5368e-09	0.31184
GZ1171	unknown	unknown	1:9166988	1	9166988	9.16699	2.9962e-08	0.26032
GZ1171	unknown	unknown	1:9280713	1	9280713	9.28071	5.8518e-08	0.24901
GZ1171	unknown	unknown	1:9382469	1	9382469	9.38247	2.1975e-08	0.26559
GZ1171	unknown	unknown	1:9618698	1	9618698	9.6187	2.1672e-09	0.30576
GZ1171	unknown	unknown	1:9761357	1	9761357	9.76136	3.0354e-08	0.2601
GZ1171	unknown	unknown	1:10021359	1	10021359	10.0214	1.2331e-07	0.23654
GZ1171	unknown	unknown	1:10147074	1	10147074	10.1471	3.4951e-07	0.21934
GZ1171	unknown	unknown	1:12685425	1	12685425	12.6854	1.0749e-07	0.20777
GZ1188	unknown	unknown	3:47597553	3	47597553	47.5976	6.5499e-08	0.20206
GZ1198	unknown	unknown	4:2198724	4	2198724	2.19872	1.1659e-08	0.26876
GZ1198	unknown	unknown	7:27514850	7	27514850	27.5148	2.0849e-09	0.26419
GZ1201	unknown	unknown	6:777654	6	777654	0.777654	1.6344e-07	0.22671
GZ1202	Tricin 4'-O-syringyl alcohol	Flavonolignan	1:14716740	1	14716740	14.7167	3.1574e-07	0.20264
GZ1202	Tricin 4'-O-syringyl alcohol	Flavonolignan	2:1267905	2	1267905	1.26791	4.1241e-07	0.19864
GZ1202	Tricin 4'-O-syringyl alcohol	Flavonolignan	2:5949909	2	5949909	5.94991	3.8517e-07	0.19966
GZ1202	Tricin 4'-O-syringyl alcohol	Flavonolignan	2:5959958	2	5959958	5.95996	3.8517e-07	0.19966
GZ1202	Tricin 4'-O-syringyl alcohol	Flavonolignan	2:6126259	2	6126259	6.12626	3.9135e-07	0.19942
GZ1202	Tricin 4'-O-syringyl alcohol	Flavonolignan	2:19769262	2	19769262	19.7693	4.3402e-07	0.19787
GZ1202	Tricin 4'-O-syringyl alcohol	Flavonolignan	2:21062311	2	21062311	21.0623	4.1716e-07	0.19846
GZ1202	Tricin 4'-O-syringyl alcohol	Flavonolignan	2:24736759	2	24736759	24.7368	4.3779e-07	0.19774
GZ1202	Tricin 4'-O-syringyl alcohol	Flavonolignan	2:37317104	2	37317104	37.3171	3.9667e-07	0.19922
GZ1202	Tricin 4'-O-syringyl alcohol	Flavonolignan	2:44456281	2	44456281	44.4563	3.757e-07	0.20003
GZ1202	Tricin 4'-O-syringyl alcohol	Flavonolignan	3:3084795	3	3084795	3.0848	4.2994e-07	0.19801
GZ1202	Tricin 4'-O-syringyl alcohol	Flavonolignan	3:5764068	3	5764068	5.76407	3.4955e-07	0.20111
GZ1202	Tricin 4'-O-syringyl alcohol	Flavonolignan	3:6571633	3	6571633	6.57163	1.648e-07	0.21246
GZ1202	Tricin 4'-O-syringyl alcohol	Flavonolignan	3:6956841	3	6956841	6.95684	3.2763e-07	0.20209
GZ1202	Tricin 4'-O-syringyl alcohol	Flavonolignan	3:18233426	3	18233426	18.2334	3.5103e-07	0.20105
GZ1202	Tricin 4'-O-syringyl alcohol	Flavonolignan	3:18367568	3	18367568	18.3676	1.4424e-07	0.21448
GZ1202	Tricin 4'-O-syringyl alcohol	Flavonolignan	3:21310492	3	21310492	21.3105	4.33e-07	0.19791
GZ1202	Tricin 4'-O-syringyl alcohol	Flavonolignan	3:21430992	3	21430992	21.431	3.2525e-07	0.2022
GZ1202	Tricin 4'-O-syringyl alcohol	Flavonolignan	3:40873480	3	40873480	40.8735	4.3627e-07	0.19779
GZ1202	Tricin 4'-O-syringyl alcohol	Flavonolignan	3:47924170	3	47924170	47.9242	4.3404e-07	0.19787
GZ1202	Tricin 4'-O-syringyl alcohol	Flavonolignan	4:28832602	4	28832602	28.8326	3.766e-07	0.2
GZ1202	Tricin 4'-O-syringyl alcohol	Flavonolignan	4:34845819	4	34845819	34.8458	3.0485e-07	0.20317
GZ1202	Tricin 4'-O-syringyl alcohol	Flavonolignan	5:6460313	5	6460313	6.46031	4.1477e-07	0.19855
GZ1202	Tricin 4'-O-syringyl alcohol	Flavonolignan	5:9821973	5	9821973	9.82197	3.4927e-07	0.20113
GZ1202	Tricin 4'-O-syringyl alcohol	Flavonolignan	6:4947791	6	4947791	4.94779	4.0766e-07	0.19881
GZ1202	Tricin 4'-O-syringyl alcohol	Flavonolignan	6:7170235	6	7170235	7.17023	3.3134e-07	0.20192
GZ1202	Tricin 4'-O-syringyl alcohol	Flavonolignan	7:18445799	7	18445799	18.4458	3.6797e-07	0.20034
GZ1202	Tricin 4'-O-syringyl alcohol	Flavonolignan	8:3361745	8	3361745	3.36174	4.3691e-07	0.19777
GZ1202	Tricin 4'-O-syringyl alcohol	Flavonolignan	8:9040674	8	9040674	9.04067	3.756e-07	0.20004
GZ1202	Tricin 4'-O-syringyl alcohol	Flavonolignan	8:21087071	8	21087071	21.0871	3.9804e-07	0.19917
GZ1202	Tricin 4'-O-syringyl alcohol	Flavonolignan	8:21458588	8	21458588	21.4586	4.2906e-07	0.19804
GZ1202	Tricin 4'-O-syringyl alcohol	Flavonolignan	8:21683990	8	21683990	21.684	3.1929e-07	0.20247
GZ1202	Tricin 4'-O-syringyl alcohol	Flavonolignan	8:38205045	8	38205045	38.205	4.3553e-07	0.19782
GZ1202	Tricin 4'-O-syringyl alcohol	Flavonolignan	8:38482071	8	38482071	38.4821	4.3666e-07	0.19778
GZ1202	Tricin 4'-O-syringyl alcohol	Flavonolignan	8:38697648	8	38697648	38.6976	2.6239e-07	0.20543
GZ1202	Tricin 4'-O-syringyl alcohol	Flavonolignan	9:3774505	9	3774505	3.7745	3.5926e-07	0.2007
GZ1202	Tricin 4'-O-syringyl alcohol	Flavonolignan	9:25739214	9	25739214	25.7392	4.3566e-07	0.19781
GZ1202	Tricin 4'-O-syringyl alcohol	Flavonolignan	9:26768897	9	26768897	26.7689	3.2739e-07	0.2021
GZ1202	Tricin 4'-O-syringyl alcohol	Flavonolignan	9:34101255	9	34101255	34.1013	4.3716e-07	0.19776
GZ1202	Tricin 4'-O-syringyl alcohol	Flavonolignan	9:41673183	9	41673183	41.6732	4.3191e-07	0.19794
GZ1203	unknown	unknown	1:8418513	1	8418513	8.41851	1.012e-08	0.24138
GZ1203	unknown	unknown	1:8422712	1	8422712	8.42271	7.7521e-10	0.2832
GZ1203	unknown	unknown	1:8569059	1	8569059	8.56906	4.4386e-09	0.25463
GZ1203	unknown	unknown	1:8800497	1	8800497	8.8005	4.8402e-13	0.45355
GZ1203	unknown	unknown	1:8830655	1	8830655	8.83066	1.3387e-13	0.47861
GZ1203	unknown	unknown	1:8920260	1	8920260	8.92026	1.7961e-13	0.47284
GZ1203	unknown	unknown	1:9044985	1	9044985	9.04499	2.3576e-09	0.2987
GZ1203	unknown	unknown	1:9216252	1	9216252	9.21625	6.1633e-12	0.40523
GZ1203	unknown	unknown	1:9291530	1	9291530	9.29153	2.7748e-12	0.42021
GZ1203	unknown	unknown	1:9382469	1	9382469	9.38247	3.5581e-12	0.41552
GZ1203	unknown	unknown	1:9435148	1	9435148	9.43515	4.0055e-09	0.28962
GZ1203	unknown	unknown	1:9618698	1	9618698	9.6187	1.2048e-13	0.48068
GZ1203	unknown	unknown	1:9761357	1	9761357	9.76136	2.2807e-13	0.46817
GZ1203	unknown	unknown	1:9835966	1	9835966	9.83597	5.7665e-11	0.36415
GZ1203	unknown	unknown	1:10011232	1	10011232	10.0112	1.779e-11	0.3856
GZ1203	unknown	unknown	1:10021359	1	10021359	10.0214	8.923e-12	0.39835
GZ1203	unknown	unknown	1:10147074	1	10147074	10.1471	8.161e-10	0.31707
GZ1203	unknown	unknown	1:10311155	1	10311155	10.3112	2.5431e-10	0.30184
GZ1203	unknown	unknown	1:12679813	1	12679813	12.6798	4.4325e-10	0.32776
GZ1203	unknown	unknown	1:14790942	1	14790942	14.7909	4.9941e-12	0.37001
GZ1203	unknown	unknown	4:12888759	4	12888759	12.8888	3.6484e-08	0.2211
GZ1203	unknown	unknown	8:2469494	8	2469494	2.46949	1.4724e-07	0.22962
GZ1203	unknown	unknown	9:18866312	9	18866312	18.8663	2.8626e-08	0.25651
GZ1204	unknown	unknown	2:5949378	2	5949378	5.94938	2.2282e-07	0.22561
GZ1219	unknown	unknown	2:21769820	2	21769820	21.7698	1.4144e-09	0.27412
GZ1219	unknown	unknown	4:2211364	4	2211364	2.21136	6.6767e-09	0.2818
GZ1219	unknown	unknown	5:16581827	5	16581827	16.5818	9.4307e-10	0.28082
GZ1219	unknown	unknown	5:30259829	5	30259829	30.2598	3.9424e-07	0.18506
GZ1219	unknown	unknown	5:32729729	5	32729729	32.7297	1.1055e-07	0.20451
GZ1219	unknown	unknown	7:27514850	7	27514850	27.5148	1.5023e-09	0.27312
GZ1219	unknown	unknown	9:47929540	9	47929540	47.9295	1.625e-08	0.23457
GZ1219	unknown	unknown	9:48808390	9	48808390	48.8084	7.7589e-08	0.20999
GZ1245	unknown	unknown	1:12678893	1	12678893	12.6789	2.8822e-07	0.22368
GZ1245	unknown	unknown	1:14790942	1	14790942	14.7909	1.6864e-07	0.20183
GZ1247	unknown	unknown	2:21769820	2	21769820	21.7698	2.1754e-08	0.23144
GZ1247	unknown	unknown	4:2211364	4	2211364	2.21136	2.4061e-08	0.2619
GZ1247	unknown	unknown	5:16581827	5	16581827	16.5818	1.7863e-09	0.27204
GZ1247	unknown	unknown	5:32729610	5	32729610	32.7296	1.9129e-07	0.19735
GZ1247	unknown	unknown	7:27514850	7	27514850	27.5148	4.6822e-09	0.25621
GZ1247	unknown	unknown	9:47929540	9	47929540	47.9295	5.1049e-08	0.21793
GZ1247	unknown	unknown	9:48808390	9	48808390	48.8084	3.5662e-07	0.1878
GZ1248	unknown	unknown	1:19105558	1	19105558	19.1056	3.0905e-07	0.19027
GZ1248	unknown	unknown	2:21769820	2	21769820	21.7698	6.5354e-08	0.21437
GZ1248	unknown	unknown	4:2211364	4	2211364	2.21136	2.7419e-08	0.2601
GZ1248	unknown	unknown	5:12429261	5	12429261	12.4293	1.2266e-07	0.20454
GZ1248	unknown	unknown	5:16581827	5	16581827	16.5818	7.4063e-09	0.24913
GZ1248	unknown	unknown	5:30259829	5	30259829	30.2598	3.5022e-07	0.18836
GZ1248	unknown	unknown	5:32729729	5	32729729	32.7297	1.0543e-07	0.20689
GZ1248	unknown	unknown	7:27514850	7	27514850	27.5148	1.0384e-08	0.24366
GZ1248	unknown	unknown	8:1552671	8	1552671	1.55267	2.4643e-07	0.19375
GZ1248	unknown	unknown	9:47929540	9	47929540	47.9295	3.3204e-07	0.18917
GZ1248	unknown	unknown	9:48808390	9	48808390	48.8084	8.2968e-08	0.21063
GZ1255	unknown	unknown	2:5949378	2	5949378	5.94938	1.3959e-08	0.26401
GZ1272	unknown	unknown	6:795591	6	795591	0.795591	5.9185e-09	0.29311
GZ1274	unknown	unknown	1:8787517	1	8787517	8.78752	2.2542e-08	0.27243
GZ1274	unknown	unknown	1:8823725	1	8823725	8.82372	1.7201e-08	0.24358
GZ1274	unknown	unknown	1:8923495	1	8923495	8.9235	2.2527e-09	0.31333
GZ1274	unknown	unknown	1:9020594	1	9020594	9.02059	1.5173e-07	0.23957
GZ1274	unknown	unknown	1:9166988	1	9166988	9.16699	8.0257e-09	0.29061
GZ1274	unknown	unknown	1:9382469	1	9382469	9.38247	2.2378e-08	0.27256
GZ1274	unknown	unknown	1:9424373	1	9424373	9.42437	1.0783e-07	0.24539
GZ1274	unknown	unknown	1:9618698	1	9618698	9.6187	1.0864e-09	0.32656
GZ1274	unknown	unknown	1:9761357	1	9761357	9.76136	7.0342e-08	0.25271
GZ1274	unknown	unknown	1:9835966	1	9835966	9.83597	4.4619e-09	0.30106
GZ1274	unknown	unknown	1:10011232	1	10011232	10.0112	1.2977e-07	0.24223
GZ1274	unknown	unknown	1:10100534	1	10100534	10.1005	6.7466e-08	0.25343
GZ1274	unknown	unknown	1:10147074	1	10147074	10.1471	5.4466e-08	0.25712
GZ1274	unknown	unknown	1:10299511	1	10299511	10.2995	3.7674e-08	0.23064
GZ1274	unknown	unknown	1:12683919	1	12683919	12.6839	2.5818e-07	0.19953
GZ1406	13-HPODE	Lipids_Fatty acids	2:3976313	2	3976313	3.97631	1.0457e-10	0.36911
GZ1406	13-HPODE	Lipids_Fatty acids	2:44165597	2	44165597	44.1656	2.7464e-08	0.2683
GZ1406	13-HPODE	Lipids_Fatty acids	8:32629958	8	32629958	32.63	2.8146e-07	0.22849
GZ1406	13-HPODE	Lipids_Fatty acids	9:9361559	9	9361559	9.36156	3.1112e-07	0.2268
GZ1748	2'-Deoxyinosine-5'-monophosphate	Nucleotide and its derivates	5:13612143	5	13612143	13.6121	2.097e-08	0.23848
GZ1748	2'-Deoxyinosine-5'-monophosphate	Nucleotide and its derivates	5:14129538	5	14129538	14.1295	8.9847e-12	0.3629
GZ1748	2'-Deoxyinosine-5'-monophosphate	Nucleotide and its derivates	7:1723459	7	1723459	1.72346	2.1823e-07	0.20345
GZ1938	unknown	unknown	3:44530227	3	44530227	44.5302	2.102e-09	0.30855
GZ2002	unknown	unknown	3:38233850	3	38233850	38.2338	3.976e-11	0.34162
GZ2002	unknown	unknown	3:40255862	3	40255862	40.2559	7.2546e-09	0.25268
GZ2002	unknown	unknown	3:41394924	3	41394924	41.3949	5.7923e-09	0.25639
GZ2002	unknown	unknown	4:6524084	4	6524084	6.52408	6.1951e-09	0.25528
GZ2002	unknown	unknown	4:23192389	4	23192389	23.1924	2.3965e-10	0.31017
GZ2002	unknown	unknown	4:27927294	4	27927294	27.9273	7.0236e-10	0.29174
GZ2002	unknown	unknown	4:28247931	4	28247931	28.2479	1.9684e-10	0.31358
GZ2002	unknown	unknown	5:14712095	5	14712095	14.7121	1.1467e-08	0.24518
GZ2002	unknown	unknown	5:29332847	5	29332847	29.3328	4.6215e-09	0.26012
GZ2002	unknown	unknown	6:14183275	6	14183275	14.1833	1.9796e-09	0.27424
GZ2002	unknown	unknown	6:28909527	6	28909527	28.9095	2.845e-08	0.26282
GZ2002	unknown	unknown	6:29015523	6	29015523	29.0155	4.9777e-08	0.25334
GZ2002	unknown	unknown	6:29093590	6	29093590	29.0936	9.0434e-08	0.24331
GZ2002	unknown	unknown	6:29139167	6	29139167	29.1392	1.1021e-08	0.27906
GZ2002	unknown	unknown	6:29254620	6	29254620	29.2546	1.2094e-08	0.27746
GZ2002	unknown	unknown	6:29364006	6	29364006	29.364	9.0746e-08	0.24325
GZ2002	unknown	unknown	6:29490464	6	29490464	29.4905	1.9524e-10	0.35055
GZ2002	unknown	unknown	6:29537872	6	29537872	29.5379	1.5282e-10	0.35502
GZ2002	unknown	unknown	6:29672715	6	29672715	29.6727	1.4994e-10	0.35537
GZ2002	unknown	unknown	6:29765323	6	29765323	29.7653	4.1639e-11	0.37901
GZ2002	unknown	unknown	6:29922999	6	29922999	29.923	2.3203e-11	0.38993
GZ2002	unknown	unknown	7:8138299	7	8138299	8.1383	8.4401e-10	0.28861
GZ2002	unknown	unknown	7:9781065	7	9781065	9.78106	2.667e-09	0.26926
GZ2002	unknown	unknown	7:27968450	7	27968450	27.9685	4.134e-09	0.26197
GZ2002	unknown	unknown	7:31120239	7	31120239	31.1202	1.2289e-09	0.28226
GZ2002	unknown	unknown	9:20857782	9	20857782	20.8578	1.9796e-09	0.27424
GZ2002	unknown	unknown	9:22880415	9	22880415	22.8804	7.3243e-09	0.25253
GZ2002	unknown	unknown	9:43089236	9	43089236	43.0892	1.6167e-09	0.27764
GZ2033	unknown	unknown	1:5975930	1	5975930	5.97593	1.8289e-09	0.29736
GZ2033	unknown	unknown	1:10142224	1	10142224	10.1422	2.1729e-09	0.29445
GZ2033	unknown	unknown	2:22192956	2	22192956	22.193	2.184e-09	0.29437
GZ2033	unknown	unknown	2:35810476	2	35810476	35.8105	2.1896e-09	0.29432
GZ2033	unknown	unknown	2:45734116	2	45734116	45.7341	6.4359e-10	0.31517
GZ2033	unknown	unknown	3:694938	3	694938	0.694938	3.8863e-09	0.28467
GZ2033	unknown	unknown	3:855800	3	855800	0.8558	9.2425e-08	0.23274
GZ2033	unknown	unknown	3:965324	3	965324	0.965324	8.9675e-13	0.43337
GZ2033	unknown	unknown	3:21310906	3	21310906	21.3109	8.7335e-13	0.43386
GZ2033	unknown	unknown	3:30555280	3	30555280	30.5553	2.2976e-10	0.33298
GZ2033	unknown	unknown	3:31501824	3	31501824	31.5018	2.2976e-10	0.33298
GZ2033	unknown	unknown	3:33319587	3	33319587	33.3196	1.5084e-07	0.22491
GZ2033	unknown	unknown	3:50440833	3	50440833	50.4408	2.0394e-09	0.29552
GZ2033	unknown	unknown	5:33615019	5	33615019	33.615	9.7796e-10	0.30801
GZ2033	unknown	unknown	6:2507490	6	2507490	2.50749	1.9527e-07	0.2208
GZ2033	unknown	unknown	6:23259612	6	23259612	23.2596	1.4292e-09	0.30155
GZ2033	unknown	unknown	8:4270048	8	4270048	4.27005	1.7948e-09	0.29768
GZ2033	unknown	unknown	8:20732717	8	20732717	20.7327	2.1475e-09	0.29465
GZ2033	unknown	unknown	8:21096237	8	21096237	21.0962	2.1716e-09	0.29446
GZ2033	unknown	unknown	8:29679323	8	29679323	29.6793	2.2418e-10	0.33341
GZ2033	unknown	unknown	8:29931333	8	29931333	29.9313	2.6387e-11	0.37124
GZ2033	unknown	unknown	9:10886297	9	10886297	10.8863	3.4644e-13	0.45137
GZ2033	unknown	unknown	9:11083474	9	11083474	11.0835	3.0397e-09	0.2888
GZ2033	unknown	unknown	9:11097241	9	11097241	11.0972	6.2998e-11	0.35572
GZ2033	unknown	unknown	9:11224253	9	11224253	11.2243	1.6192e-10	0.33909
GZ2033	unknown	unknown	9:11311602	9	11311602	11.3116	1.6192e-10	0.33909
GZ2033	unknown	unknown	9:11386345	9	11386345	11.3863	1.6637e-10	0.33862
GZ2033	unknown	unknown	9:40791667	9	40791667	40.7917	3.3791e-11	0.36681
GZ2033	unknown	unknown	9:40961223	9	40961223	40.9612	5.5093e-11	0.3581
GZ2098	unknown	unknown	5:43546119	5	43546119	43.5461	3.6423e-09	0.26227
GZ2098	unknown	unknown	7:26879051	7	26879051	26.8791	4.7259e-09	0.29175
GZ2102	unknown	unknown	3:35400652	3	35400652	35.4007	1.8396e-07	0.14028
GZ2102	unknown	unknown	4:28837544	4	28837544	28.8375	4.3219e-07	0.131
GZ2102	unknown	unknown	8:1797949	8	1797949	1.79795	1.689e-07	0.16269
GZ2102	unknown	unknown	8:1799729	8	1799729	1.79973	1.8354e-07	0.16172
GZ2162	unknown	unknown	4:34140257	4	34140257	34.1403	4.4647e-07	0.21351
GZ2162	unknown	unknown	4:36787008	4	36787008	36.787	4.0358e-07	0.21514
GZ2163	O-Feruloyl coumarin	Coumarins	7:1527108	7	1527108	1.52711	3.2996e-07	0.21813
GZ2192	Cyanidin 3-O-glucoside (Kuromanin)	Anthocyanins	5:43546119	5	43546119	43.5461	3.0306e-09	0.26512
GZ2192	Cyanidin 3-O-glucoside (Kuromanin)	Anthocyanins	7:26896264	7	26896264	26.8963	5.6544e-09	0.28843
GZ2199	unknown	unknown	8:5006517	8	5006517	5.00652	2.1893e-07	0.2006
GZ2219	unknown	unknown	7:1527108	7	1527108	1.52711	3.6138e-07	0.21898
GZ2253	unknown	unknown	1:19105558	1	19105558	19.1056	2.3643e-07	0.19359
GZ2253	unknown	unknown	2:21769807	2	21769807	21.7698	1.925e-09	0.2701
GZ2253	unknown	unknown	4:2199271	4	2199271	2.19927	2.1976e-10	0.34255
GZ2253	unknown	unknown	4:2369210	4	2369210	2.36921	7.011e-09	0.28207
GZ2253	unknown	unknown	5:16581827	5	16581827	16.5818	1.0171e-09	0.28066
GZ2253	unknown	unknown	5:30259829	5	30259829	30.2598	2.2441e-08	0.23035
GZ2253	unknown	unknown	5:32729729	5	32729729	32.7297	1.9239e-08	0.23279
GZ2253	unknown	unknown	7:27514941	7	27514941	27.5149	1.5828e-09	0.27333
GZ2253	unknown	unknown	9:47929540	9	47929540	47.9295	2.9867e-08	0.22581
GZ2253	unknown	unknown	9:48808390	9	48808390	48.8084	1.1991e-07	0.20405
GZ2255	unknown	unknown	5:8452234	5	8452234	8.45223	4.0524e-09	0.29624
GZ2255	unknown	unknown	5:8481136	5	8481136	8.48114	5.5996e-09	0.29061
GZ2255	unknown	unknown	5:8661531	5	8661531	8.66153	2.9056e-09	0.30206
GZ2256	unknown	unknown	2:68815	2	68815	0.068815	1.6663e-10	0.33329
GZ2277	Quercetin-5-O-malonylhexosyl-hexoside	Flavonol	5:43546119	5	43546119	43.5461	1.5169e-08	0.21308
GZ2277	Quercetin-5-O-malonylhexosyl-hexoside	Flavonol	7:26871427	7	26871427	26.8714	9.391e-09	0.24956
GZ2277	Quercetin-5-O-malonylhexosyl-hexoside	Flavonol	7:26975686	7	26975686	26.9757	2.999e-07	0.19782
GZ2284	Cyanidin-O-malonylhexoside	Anthocyanins	5:43546119	5	43546119	43.5461	5.2952e-09	0.23521
GZ2284	Cyanidin-O-malonylhexoside	Anthocyanins	7:26896264	7	26896264	26.8963	9.2775e-10	0.29411
GZ2300	unknown	unknown	1:13503481	1	13503481	13.5035	4.583e-10	0.28759
GZ2300	unknown	unknown	1:13638538	1	13638538	13.6385	3.796e-10	0.29069
GZ2300	unknown	unknown	1:20001083	1	20001083	20.0011	3.1365e-07	0.21415
GZ2300	unknown	unknown	1:20127262	1	20127262	20.1273	2.112e-10	0.30041
GZ2300	unknown	unknown	1:23224132	1	23224132	23.2241	1.5623e-10	0.30544
GZ2300	unknown	unknown	1:26550691	1	26550691	26.5507	5.288e-09	0.24803
GZ2300	unknown	unknown	2:19790767	2	19790767	19.7908	5.6469e-09	0.24699
GZ2300	unknown	unknown	2:21851097	2	21851097	21.8511	5.9077e-09	0.24627
GZ2300	unknown	unknown	2:22409526	2	22409526	22.4095	3.7947e-07	0.1823
GZ2300	unknown	unknown	2:30391918	2	30391918	30.3919	1.5226e-10	0.30587
GZ2300	unknown	unknown	3:5299404	3	5299404	5.2994	2.3947e-08	0.22431
GZ2300	unknown	unknown	3:28964496	3	28964496	28.9645	4.5133e-09	0.25055
GZ2300	unknown	unknown	3:31162240	3	31162240	31.1622	2.8063e-08	0.22185
GZ2300	unknown	unknown	3:44204959	3	44204959	44.205	3.0515e-08	0.22055
GZ2300	unknown	unknown	4:32499759	4	32499759	32.4998	2.5063e-09	0.25996
GZ2300	unknown	unknown	5:14501452	5	14501452	14.5015	3.6396e-08	0.21783
GZ2300	unknown	unknown	5:16011944	5	16011944	16.0119	3.7866e-07	0.18233
GZ2300	unknown	unknown	5:20767969	5	20767969	20.768	2.0063e-09	0.26354
GZ2300	unknown	unknown	5:27463019	5	27463019	27.463	3.046e-08	0.22058
GZ2300	unknown	unknown	6:18337797	6	18337797	18.3378	1.137e-09	0.27272
GZ2300	unknown	unknown	6:24030939	6	24030939	24.0309	2.1876e-08	0.22571
GZ2300	unknown	unknown	6:26836114	6	26836114	26.8361	5.2286e-09	0.24821
GZ2300	unknown	unknown	6:26840802	6	26840802	26.8408	1.2626e-07	0.19881
GZ2300	unknown	unknown	7:8399036	7	8399036	8.39904	1.0381e-09	0.2742
GZ2300	unknown	unknown	8:2380246	8	2380246	2.38025	4.5784e-09	0.25032
GZ2300	unknown	unknown	8:16530456	8	16530456	16.5305	2.7635e-09	0.25839
GZ2300	unknown	unknown	9:15255341	9	15255341	15.2553	3.1062e-08	0.22028
GZ2300	unknown	unknown	9:21766413	9	21766413	21.7664	1.9315e-09	0.29761
GZ2300	unknown	unknown	9:21887219	9	21887219	21.8872	1.0169e-09	0.30855
GZ2300	unknown	unknown	9:22039048	9	22039048	22.039	1.1456e-10	0.31064
GZ2300	unknown	unknown	9:22191778	9	22191778	22.1918	2.3698e-10	0.33375
GZ2303	unknown	unknown	8:5006517	8	5006517	5.00652	2.8708e-07	0.18649
GZ2303	unknown	unknown	9:8328594	9	8328594	8.32859	2.3724e-07	0.18911
GZ2305	(+)-Gallocatechin-hexoside	Others	5:4237177	5	4237177	4.23718	2.9445e-08	0.25446
GZ2305	(+)-Gallocatechin-hexoside	Others	5:5150587	5	5150587	5.15059	2.1e-08	0.26005
GZ2343	unknown	unknown	1:8422712	1	8422712	8.42271	1.9878e-08	0.22916
GZ2343	unknown	unknown	1:8787281	1	8787281	8.78728	1.0032e-10	0.35187
GZ2343	unknown	unknown	1:8946980	1	8946980	8.94698	4.6342e-12	0.4079
GZ2343	unknown	unknown	1:9238665	1	9238665	9.23866	8.3751e-12	0.39694
GZ2343	unknown	unknown	1:9255558	1	9255558	9.25556	1.2757e-11	0.38919
GZ2343	unknown	unknown	1:9382469	1	9382469	9.38247	6.8206e-11	0.35877
GZ2343	unknown	unknown	1:9460941	1	9460941	9.46094	1.5588e-10	0.34403
GZ2343	unknown	unknown	1:9622467	1	9622467	9.62247	6.8697e-12	0.4006
GZ2343	unknown	unknown	1:9761357	1	9761357	9.76136	1.1702e-10	0.34913
GZ2343	unknown	unknown	1:9941486	1	9941486	9.94149	4.4782e-10	0.32546
GZ2343	unknown	unknown	1:10021359	1	10021359	10.0214	7.1625e-12	0.39983
GZ2343	unknown	unknown	1:10110290	1	10110290	10.1103	4.1967e-10	0.32659
GZ2343	unknown	unknown	1:10147074	1	10147074	10.1471	3.4739e-10	0.3299
GZ2343	unknown	unknown	1:10299511	1	10299511	10.2995	1.2714e-08	0.23621
GZ2343	unknown	unknown	1:12679813	1	12679813	12.6798	3.1679e-09	0.29173
GZ2343	unknown	unknown	1:14790942	1	14790942	14.7909	5.6361e-09	0.24915
GZ2343	unknown	unknown	4:12888759	4	12888759	12.8888	8.9019e-08	0.20588
GZ2366	Cyanidin O-malonyl-malonylhexoside	Anthocyanins	5:43546119	5	43546119	43.5461	1.2031e-08	0.22235
GZ2366	Cyanidin O-malonyl-malonylhexoside	Anthocyanins	7:26896264	7	26896264	26.8963	2.2079e-09	0.27937
GZ2372	unknown	unknown	3:5556010	3	5556010	5.55601	1.2431e-07	0.20561
GZ2396	unknown	unknown	9:8328594	9	8328594	8.32859	1.5972e-07	0.18794
GZ2421	8-C-hexoside-luteolin C-pentoside	Flavone C-glycosides	1:31734539	1	31734539	31.7345	2.9424e-08	0.1851
GZ2428	unknown	unknown	9:8328594	9	8328594	8.32859	1.9071e-07	0.19579
GZ2435	unknown	unknown	5:32168524	5	32168524	32.1685	1.526e-07	0.21297
GZ2435	unknown	unknown	6:15291594	6	15291594	15.2916	3.5783e-07	0.20018
GZ2435	unknown	unknown	6:26841104	6	26841104	26.8411	1.1242e-08	0.25305
GZ2435	unknown	unknown	9:39010877	9	39010877	39.0109	1.3113e-08	0.25064
GZ2451	unknown	unknown	1:21454213	1	21454213	21.4542	3.0843e-07	0.10171
GZ2451	unknown	unknown	4:31947797	4	31947797	31.9478	8.1069e-09	0.12974
GZ2482	unknown	unknown	2:8439698	2	8439698	8.4397	1.087e-08	0.19889
GZ2496	Chrysoeriol C-hexosyl-O-rhamnoside	Flavone C-glycosides	1:31734539	1	31734539	31.7345	9.7356e-08	0.20477
GZ2496	Chrysoeriol C-hexosyl-O-rhamnoside	Flavone C-glycosides	9:8363632	9	8363632	8.36363	2.2677e-07	0.19288
GZ2498	Chrysoeriol-O-hexoside-malonyl-hexoside	Flavone	8:33704617	8	33704617	33.7046	1.5474e-08	0.176
GZ2498	Chrysoeriol-O-hexoside-malonyl-hexoside	Flavone	9:7862419	9	7862419	7.86242	2.9825e-08	0.14795
GZ2504	unknown	unknown	7:19732460	7	19732460	19.7325	3.1396e-07	0.19827
GZ2513	Quercetin 3-O-glucoside (Isotrifoliin)	Flavonol	5:43546119	5	43546119	43.5461	1.8723e-07	0.19576
GZ2513	Quercetin 3-O-glucoside (Isotrifoliin)	Flavonol	7:26895975	7	26895975	26.896	1.3466e-07	0.23102
GZ2519	Kaempferol 3-O-glucoside (Astragalin)	Flavonol	3:14349356	3	14349356	14.3494	9.117e-10	0.32394
GZ2526	unknown	unknown	1:8418513	1	8418513	8.41851	2.338e-09	0.25471
GZ2526	unknown	unknown	1:8420970	1	8420970	8.42097	1.3587e-09	0.26326
GZ2526	unknown	unknown	1:8569059	1	8569059	8.56906	6.5128e-08	0.2038
GZ2526	unknown	unknown	1:8787517	1	8787517	8.78752	7.1894e-11	0.34613
GZ2526	unknown	unknown	1:8897541	1	8897541	8.89754	1.2155e-11	0.37732
GZ2526	unknown	unknown	1:8923495	1	8923495	8.9235	3.4385e-12	0.39995
GZ2526	unknown	unknown	1:9021077	1	9021077	9.02108	7.2635e-10	0.30667
GZ2526	unknown	unknown	1:9166988	1	9166988	9.16699	2.4593e-11	0.36486
GZ2526	unknown	unknown	1:9382469	1	9382469	9.38247	7.0061e-11	0.34657
GZ2526	unknown	unknown	1:9424382	1	9424382	9.42438	2.7478e-10	0.3231
GZ2526	unknown	unknown	1:9618698	1	9618698	9.6187	1.2171e-12	0.41886
GZ2526	unknown	unknown	1:9761357	1	9761357	9.76136	2.584e-10	0.32414
GZ2526	unknown	unknown	1:9835966	1	9835966	9.83597	5.1736e-11	0.35184
GZ2526	unknown	unknown	1:9975131	1	9975131	9.97513	1.1548e-11	0.34131
GZ2526	unknown	unknown	1:10100534	1	10100534	10.1005	4.7278e-11	0.35341
GZ2526	unknown	unknown	1:10147074	1	10147074	10.1471	1.7626e-10	0.33068
GZ2526	unknown	unknown	1:10299654	1	10299654	10.2997	1.809e-10	0.29561
GZ2526	unknown	unknown	1:10374994	1	10374994	10.375	6.9284e-09	0.23781
GZ2526	unknown	unknown	1:12129255	1	12129255	12.1293	5.5627e-08	0.20615
GZ2526	unknown	unknown	1:12679813	1	12679813	12.6798	6.5917e-10	0.3083
GZ2526	unknown	unknown	1:13126616	1	13126616	13.1266	4.94e-08	0.20793
GZ2526	unknown	unknown	1:14790808	1	14790808	14.7908	1.1203e-09	0.26631
GZ2526	unknown	unknown	1:20367497	1	20367497	20.3675	3.8107e-09	0.24708
GZ2526	unknown	unknown	1:28146480	1	28146480	28.1465	7.3824e-10	0.27295
GZ2526	unknown	unknown	2:15996677	2	15996677	15.9967	1.239e-08	0.22888
GZ2526	unknown	unknown	2:21066858	2	21066858	21.0669	9.8507e-08	0.19764
GZ2526	unknown	unknown	2:34302254	2	34302254	34.3023	2.0829e-08	0.22096
GZ2526	unknown	unknown	3:28091883	3	28091883	28.0919	6.2698e-09	0.23935
GZ2526	unknown	unknown	3:30436791	3	30436791	30.4368	1.8942e-08	0.2224
GZ2526	unknown	unknown	3:32563348	3	32563348	32.5633	5.1847e-08	0.20721
GZ2526	unknown	unknown	4:8872121	4	8872121	8.87212	5.5627e-08	0.20615
GZ2526	unknown	unknown	4:12888759	4	12888759	12.8888	2.2213e-09	0.25551
GZ2526	unknown	unknown	4:25205690	4	25205690	25.2057	2.9767e-07	0.18139
GZ2526	unknown	unknown	4:30177163	4	30177163	30.1772	8.5692e-08	0.19971
GZ2526	unknown	unknown	4:32780463	4	32780463	32.7805	1.0398e-08	0.23156
GZ2526	unknown	unknown	5:18588944	5	18588944	18.5889	6.1294e-08	0.2047
GZ2526	unknown	unknown	5:29333095	5	29333095	29.3331	7.087e-08	0.20254
GZ2526	unknown	unknown	6:12742396	6	12742396	12.7424	6.4854e-09	0.23883
GZ2526	unknown	unknown	6:13123020	6	13123020	13.123	2.4907e-08	0.21825
GZ2526	unknown	unknown	6:18205966	6	18205966	18.206	2.2881e-08	0.21953
GZ2526	unknown	unknown	7:31866109	7	31866109	31.8661	5.0469e-08	0.20761
GZ2526	unknown	unknown	7:32251546	7	32251546	32.2515	9.202e-09	0.23344
GZ2526	unknown	unknown	8:2469060	8	2469060	2.46906	5.6924e-08	0.23559
GZ2526	unknown	unknown	9:14613702	9	14613702	14.6137	6.507e-08	0.20381
GZ2526	unknown	unknown	9:15173182	9	15173182	15.1732	2.8881e-08	0.21601
GZ2526	unknown	unknown	9:18866309	9	18866309	18.8663	2.6909e-08	0.21708
GZ2526	unknown	unknown	9:24506723	9	24506723	24.5067	1.1053e-07	0.22515
GZ2526	unknown	unknown	9:25062938	9	25062938	25.0629	5.0387e-08	0.20764
GZ2526	unknown	unknown	9:50615885	9	50615885	50.6159	2.0628e-07	0.18675
GZ2539	Apigenin O-hexosyl-O-pentoside	Flavone	2:7730554	2	7730554	7.73055	1.6533e-09	0.23348
GZ2539	Apigenin O-hexosyl-O-pentoside	Flavone	2:26420009	2	26420009	26.42	1.7266e-09	0.23291
GZ2539	Apigenin O-hexosyl-O-pentoside	Flavone	3:33654507	3	33654507	33.6545	6.1836e-08	0.18674
GZ2539	Apigenin O-hexosyl-O-pentoside	Flavone	3:34426431	3	34426431	34.4264	5.3218e-08	0.18863
GZ2569	unknown	unknown	1:16620402	1	16620402	16.6204	1.1547e-07	0.17677
GZ2569	unknown	unknown	2:6760668	2	6760668	6.76067	7.9991e-08	0.20839
GZ2569	unknown	unknown	8:5006517	8	5006517	5.00652	5.9975e-08	0.2125
GZ2569	unknown	unknown	9:8328594	9	8328594	8.32859	3.7842e-09	0.25278
GZ2577	Apigenin 7-rutinoside (Isorhoifolin)	Flavone	3:14338685	3	14338685	14.3387	6.1168e-08	0.2333
GZ2586	unknown	unknown	9:6372123	9	6372123	6.37212	3.1283e-08	0.25421
GZ2627	Hydroxymyricetin	Flavone	2:24854867	2	24854867	24.8549	1.242e-07	0.12016
GZ2627	Hydroxymyricetin	Flavone	3:47105921	3	47105921	47.1059	2.9013e-07	0.11246
GZ2627	Hydroxymyricetin	Flavone	4:15489298	4	15489298	15.4893	3.9716e-07	0.12701
GZ2627	Hydroxymyricetin	Flavone	4:16578807	4	16578807	16.5788	2.8089e-07	0.13032
GZ2627	Hydroxymyricetin	Flavone	4:36640255	4	36640255	36.6403	1.9777e-09	0.15922
GZ2627	Hydroxymyricetin	Flavone	6:32515209	6	32515209	32.5152	2.1577e-07	0.11513
GZ2627	Hydroxymyricetin	Flavone	7:1766728	7	1766728	1.76673	3.94e-07	0.12709
GZ2627	Hydroxymyricetin	Flavone	7:8600985	7	8600985	8.60098	2.9013e-07	0.11246
GZ2627	Hydroxymyricetin	Flavone	7:34815628	7	34815628	34.8156	7.362e-09	0.16606
GZ2627	Hydroxymyricetin	Flavone	8:27328013	8	27328013	27.328	6.2607e-09	0.16769
GZ2629	unknown	unknown	4:35591970	4	35591970	35.592	1.8023e-07	0.15234
GZ2647	unknown	unknown	5:43546119	5	43546119	43.5461	2.8909e-09	0.26492
GZ2647	unknown	unknown	7:26879051	7	26879051	26.8791	3.1853e-09	0.29728
GZ2649	Selgin O-malonylhexoside	Flavone C-glycosides	5:43546119	5	43546119	43.5461	2.9105e-09	0.26481
GZ2649	Selgin O-malonylhexoside	Flavone C-glycosides	7:26879051	7	26879051	26.8791	3.6037e-09	0.29515
GZ2692	Tricetin O-malonylhexoside	Flavone	3:14336068	3	14336068	14.3361	3.7424e-07	0.20754
GZ2702	unknown	unknown	1:8520495	1	8520495	8.5205	1.0688e-07	0.23829
GZ2702	unknown	unknown	1:8588613	1	8588613	8.58861	1.7759e-07	0.22991
GZ2702	unknown	unknown	1:8685450	1	8685450	8.68545	2.7865e-09	0.30018
GZ2702	unknown	unknown	1:8800735	1	8800735	8.80073	1.6725e-09	0.3091
GZ2702	unknown	unknown	1:8949344	1	8949344	8.94934	1.6651e-09	0.30918
GZ2702	unknown	unknown	1:9229817	1	9229817	9.22982	3.5001e-11	0.3407
GZ2702	unknown	unknown	1:9382536	1	9382536	9.38254	3.2505e-10	0.33813
GZ2702	unknown	unknown	1:9459799	1	9459799	9.4598	5.6027e-10	0.32841
GZ2702	unknown	unknown	1:9582537	1	9582537	9.58254	2.7652e-10	0.34104
GZ2702	unknown	unknown	1:9727271	1	9727271	9.72727	2.0907e-09	0.30519
GZ2702	unknown	unknown	1:9761357	1	9761357	9.76136	2.6116e-09	0.30131
GZ2702	unknown	unknown	1:9844085	1	9844085	9.84408	3.1256e-08	0.22682
GZ2702	unknown	unknown	1:9975131	1	9975131	9.97513	5.1718e-09	0.25587
GZ2702	unknown	unknown	1:10077361	1	10077361	10.0774	3.5399e-09	0.26209
GZ2702	unknown	unknown	1:10177922	1	10177922	10.1779	2.3207e-07	0.22552
GZ2702	unknown	unknown	1:14790942	1	14790942	14.7909	9.6131e-08	0.20907
GZ2702	unknown	unknown	1:17640079	1	17640079	17.6401	8.7312e-08	0.21058
GZ2702	unknown	unknown	1:23048363	1	23048363	23.0484	9.7572e-08	0.20884
GZ2702	unknown	unknown	2:17938769	2	17938769	17.9388	1.9392e-10	0.31093
GZ2702	unknown	unknown	3:12561128	3	12561128	12.5611	4.6673e-10	0.29595
GZ2702	unknown	unknown	3:26086106	3	26086106	26.0861	7.1034e-11	0.32831
GZ2702	unknown	unknown	3:28095459	3	28095459	28.0955	2.5429e-10	0.30629
GZ2702	unknown	unknown	3:42536043	3	42536043	42.536	3.4197e-07	0.18939
GZ2702	unknown	unknown	4:4383451	4	4383451	4.38345	1.9392e-10	0.31093
GZ2702	unknown	unknown	4:26385102	4	26385102	26.3851	5.3363e-10	0.29368
GZ2702	unknown	unknown	5:18565381	5	18565381	18.5654	1.1038e-09	0.28144
GZ2702	unknown	unknown	5:38096719	5	38096719	38.0967	2.4472e-08	0.23072
GZ2702	unknown	unknown	6:10666848	6	10666848	10.6668	4.2721e-07	0.18598
GZ2702	unknown	unknown	6:18138436	6	18138436	18.1384	3.5001e-11	0.3407
GZ2702	unknown	unknown	7:7124900	7	7124900	7.1249	1.969e-09	0.27179
GZ2702	unknown	unknown	8:9237845	8	9237845	9.23785	6.4366e-12	0.37088
GZ2702	unknown	unknown	8:19485953	8	19485953	19.486	3.5001e-11	0.3407
GZ2702	unknown	unknown	9:34993424	9	34993424	34.9934	2.0295e-07	0.19743
GZ2702	unknown	unknown	9:40688182	9	40688182	40.6882	1.504e-08	0.23854
GZ2705	unknown	unknown	1:8541026	1	8541026	8.54103	3.2276e-07	0.17943
GZ2705	unknown	unknown	1:8636201	1	8636201	8.6362	1.5157e-07	0.18952
GZ2705	unknown	unknown	1:8800735	1	8800735	8.80073	7.0241e-08	0.1999
GZ2705	unknown	unknown	1:8897541	1	8897541	8.89754	1.0061e-08	0.22662
GZ2705	unknown	unknown	1:8927797	1	8927797	8.9278	7.9351e-09	0.20286
GZ2705	unknown	unknown	1:9048375	1	9048375	9.04838	7.9418e-08	0.17285
GZ2705	unknown	unknown	1:9229817	1	9229817	9.22982	6.4298e-08	0.17556
GZ2705	unknown	unknown	1:9359713	1	9359713	9.35971	1.4363e-07	0.19024
GZ2705	unknown	unknown	1:9444375	1	9444375	9.44438	7.6134e-08	0.19881
GZ2705	unknown	unknown	1:9582498	1	9582498	9.5825	3.2601e-07	0.17929
GZ2705	unknown	unknown	1:9657354	1	9657354	9.65735	7.2132e-08	0.19954
GZ2705	unknown	unknown	1:9750535	1	9750535	9.75053	1.866e-08	0.1916
GZ2705	unknown	unknown	1:9843338	1	9843338	9.84334	3.6143e-08	0.20895
GZ2705	unknown	unknown	1:9975131	1	9975131	9.97513	1.1295e-07	0.16835
GZ2705	unknown	unknown	2:20428214	2	20428214	20.4282	6.8397e-08	0.17476
GZ2705	unknown	unknown	3:12561128	3	12561128	12.5611	8.1141e-08	0.17257
GZ2705	unknown	unknown	3:26086106	3	26086106	26.0861	7.6656e-08	0.1733
GZ2705	unknown	unknown	4:4383580	4	4383580	4.38358	7.5688e-08	0.17346
GZ2705	unknown	unknown	5:18565381	5	18565381	18.5654	4.3709e-07	0.1513
GZ2705	unknown	unknown	6:10666848	6	10666848	10.6668	3.5222e-07	0.15399
GZ2705	unknown	unknown	6:18138436	6	18138436	18.1384	6.4298e-08	0.17556
GZ2705	unknown	unknown	8:9237845	8	9237845	9.23785	4.3186e-08	0.18068
GZ2705	unknown	unknown	8:19492165	8	19492165	19.4922	6.0366e-08	0.17637
GZ2708	unknown	unknown	2:41973775	2	41973775	41.9738	7.4166e-09	0.23751
GZ2708	unknown	unknown	9:6372123	9	6372123	6.37212	8.5895e-08	0.20283
GZ2721	unknown	unknown	9:8328594	9	8328594	8.32859	1.9233e-07	0.18203
GZ2730	Luteolin C-hexosideO-rhamnoside-O-hexoside	Flavone C-glycosides	3:7870288	3	7870288	7.87029	3.4179e-07	0.16157
GZ2730	Luteolin C-hexosideO-rhamnoside-O-hexoside	Flavone C-glycosides	4:39268218	4	39268218	39.2682	1.8156e-07	0.16919
GZ2730	Luteolin C-hexosideO-rhamnoside-O-hexoside	Flavone C-glycosides	6:25468966	6	25468966	25.469	1.3539e-07	0.17275
GZ2730	Luteolin C-hexosideO-rhamnoside-O-hexoside	Flavone C-glycosides	6:30616725	6	30616725	30.6167	1.132e-08	0.20345
GZ2773	Chrysoeriol-O-hexosyl O-feruloyl-O-hexoside	Flavone	6:30531645	6	30531645	30.5316	3.5873e-08	0.25151
GZ2800	Tricin O-vanilloylhexoside	Flavone	2:11904630	2	11904630	11.9046	1.93e-10	0.30853
GZ2800	Tricin O-vanilloylhexoside	Flavone	2:13725225	2	13725225	13.7252	5.1341e-08	0.22238
GZ2800	Tricin O-vanilloylhexoside	Flavone	2:13806189	2	13806189	13.8062	3.1754e-10	0.30058
GZ2800	Tricin O-vanilloylhexoside	Flavone	2:14136669	2	14136669	14.1367	5.0177e-10	0.29331
GZ2800	Tricin O-vanilloylhexoside	Flavone	2:14230586	2	14230586	14.2306	1.262e-09	0.27882
GZ2800	Tricin O-vanilloylhexoside	Flavone	2:14522892	2	14522892	14.5229	1.129e-08	0.2451
GZ2800	Tricin O-vanilloylhexoside	Flavone	2:14688949	2	14688949	14.6889	1.7342e-08	0.23861
GZ2800	Tricin O-vanilloylhexoside	Flavone	2:14718603	2	14718603	14.7186	4.0072e-10	0.26504
GZ2808	chrysoeriol-C-hexoside-O-feruloyl-pentoside	Flavone C-glycosides	6:3613094	6	3613094	3.61309	9.2895e-08	0.17648
GZ2808	chrysoeriol-C-hexoside-O-feruloyl-pentoside	Flavone C-glycosides	6:30616725	6	30616725	30.6167	3.7566e-07	0.15965
GZ2808	chrysoeriol-C-hexoside-O-feruloyl-pentoside	Flavone C-glycosides	9:9337698	9	9337698	9.3377	2.845e-07	0.16297
GZ2810	unknown	unknown	3:2700014	3	2700014	2.70001	8.8297e-08	0.1831
GZ2810	unknown	unknown	3:7841822	3	7841822	7.84182	3.8781e-07	0.16467
GZ2810	unknown	unknown	3:7928113	3	7928113	7.92811	3.8781e-07	0.16467
GZ2810	unknown	unknown	4:39259779	4	39259779	39.2598	2.789e-07	0.16874
GZ2812	chrysoeriol-C-hexoside-O-feruloyl-O-pentoside	Flavone C-glycosides	3:2699887	3	2699887	2.69989	2.3963e-07	0.14805
GZ2812	chrysoeriol-C-hexoside-O-feruloyl-O-pentoside	Flavone C-glycosides	3:7851725	3	7851725	7.85173	2.7056e-07	0.16944
GZ2812	chrysoeriol-C-hexoside-O-feruloyl-O-pentoside	Flavone C-glycosides	3:7870337	3	7870337	7.87034	2.7056e-07	0.16944
GZ2812	chrysoeriol-C-hexoside-O-feruloyl-O-pentoside	Flavone C-glycosides	4:39259779	4	39259779	39.2598	1.6229e-07	0.17581
GZ2812	chrysoeriol-C-hexoside-O-feruloyl-O-pentoside	Flavone C-glycosides	6:3613094	6	3613094	3.61309	1.0049e-07	0.18182
GZ2812	chrysoeriol-C-hexoside-O-feruloyl-O-pentoside	Flavone C-glycosides	6:25468966	6	25468966	25.469	4.154e-08	0.193
GZ2812	chrysoeriol-C-hexoside-O-feruloyl-O-pentoside	Flavone C-glycosides	6:30616725	6	30616725	30.6167	2.8138e-07	0.16895
GZ2812	chrysoeriol-C-hexoside-O-feruloyl-O-pentoside	Flavone C-glycosides	9:4008490	9	4008490	4.00849	9.7176e-08	0.18224
GZ2812	chrysoeriol-C-hexoside-O-feruloyl-O-pentoside	Flavone C-glycosides	9:9337698	9	9337698	9.3377	3.9362e-07	0.1648
GZ2821	unknown	unknown	1:30819024	1	30819024	30.819	2.0636e-07	0.21552
GZ2821	unknown	unknown	1:31443493	1	31443493	31.4435	3.6508e-07	0.20669
GZ2821	unknown	unknown	1:31694188	1	31694188	31.6942	2.1379e-07	0.21498
GZ2821	unknown	unknown	7:19667993	7	19667993	19.668	8.8189e-08	0.22881
GZ2902	unknown	unknown	1:19105558	1	19105558	19.1056	7.6128e-09	0.24417
GZ2902	unknown	unknown	2:2955318	2	2955318	2.95532	4.0972e-07	0.18258
GZ2902	unknown	unknown	2:21769820	2	21769820	21.7698	3.7922e-11	0.33196
GZ2902	unknown	unknown	4:2191351	4	2191351	2.19135	1.3179e-10	0.34676
GZ2902	unknown	unknown	4:2368996	4	2368996	2.369	1.6883e-08	0.23156
GZ2902	unknown	unknown	4:2398656	4	2398656	2.39866	2.5699e-08	0.22497
GZ2902	unknown	unknown	4:2548120	4	2548120	2.54812	8.2388e-08	0.23736
GZ2902	unknown	unknown	5:12438587	5	12438587	12.4386	5.948e-09	0.24811
GZ2902	unknown	unknown	5:16581827	5	16581827	16.5818	1.1716e-11	0.35234
GZ2902	unknown	unknown	5:30259829	5	30259829	30.2598	3.492e-09	0.25665
GZ2902	unknown	unknown	5:32729729	5	32729729	32.7297	1.6695e-09	0.2686
GZ2902	unknown	unknown	7:27514850	7	27514850	27.5148	2.758e-11	0.33745
GZ2902	unknown	unknown	8:1552671	8	1552671	1.55267	1.11e-08	0.23818
GZ2902	unknown	unknown	9:47929540	9	47929540	47.9295	5.411e-10	0.2871
GZ2902	unknown	unknown	9:48808390	9	48808390	48.8084	1.6405e-09	0.26889
GZ2905	unknown	unknown	1:19105558	1	19105558	19.1056	8.3493e-09	0.24054
GZ2905	unknown	unknown	2:21769820	2	21769820	21.7698	1.6448e-11	0.34334
GZ2905	unknown	unknown	4:2142483	4	2142483	2.14248	3.1117e-10	0.32865
GZ2905	unknown	unknown	4:2368996	4	2368996	2.369	7.7813e-08	0.20595
GZ2905	unknown	unknown	5:12438561	5	12438561	12.4386	5.1774e-08	0.21218
GZ2905	unknown	unknown	5:16581827	5	16581827	16.5818	1.0681e-10	0.31149
GZ2905	unknown	unknown	5:30259829	5	30259829	30.2598	1.89e-08	0.22775
GZ2905	unknown	unknown	5:32729729	5	32729729	32.7297	2.4178e-09	0.26026
GZ2905	unknown	unknown	7:27514850	7	27514850	27.5148	3.0348e-10	0.29408
GZ2905	unknown	unknown	8:1552671	8	1552671	1.55267	1.2681e-08	0.23398
GZ2905	unknown	unknown	9:47929540	9	47929540	47.9295	4.9516e-09	0.24881
GZ2905	unknown	unknown	9:48808390	9	48808390	48.8084	6.014e-09	0.24573
GZ2908	unknown	unknown	2:21769820	2	21769820	21.7698	2.7016e-10	0.29699
GZ2908	unknown	unknown	4:2180660	4	2180660	2.18066	1.5535e-09	0.30199
GZ2908	unknown	unknown	7:27514865	7	27514865	27.5149	2.4391e-09	0.26098
GZ2912	Kaempferol	Flavonol	1:8787517	1	8787517	8.78752	1.3614e-10	0.36042
GZ2912	Kaempferol	Flavonol	1:8830655	1	8830655	8.83066	5.8447e-11	0.37614
GZ2912	Kaempferol	Flavonol	1:8923495	1	8923495	8.9235	2.5687e-11	0.3916
GZ2912	Kaempferol	Flavonol	1:9065783	1	9065783	9.06578	1.3198e-07	0.23918
GZ2912	Kaempferol	Flavonol	1:9166988	1	9166988	9.16699	5.9818e-10	0.33334
GZ2912	Kaempferol	Flavonol	1:9291530	1	9291530	9.29153	3.7624e-10	0.34177
GZ2912	Kaempferol	Flavonol	1:9382469	1	9382469	9.38247	4.1157e-10	0.34013
GZ2912	Kaempferol	Flavonol	1:9443132	1	9443132	9.44313	2.3387e-08	0.26861
GZ2912	Kaempferol	Flavonol	1:9618698	1	9618698	9.6187	2.0228e-11	0.39613
GZ2912	Kaempferol	Flavonol	1:9761357	1	9761357	9.76136	5.5989e-11	0.37694
GZ2912	Kaempferol	Flavonol	1:9835966	1	9835966	9.83597	1.8381e-09	0.31317
GZ2912	Kaempferol	Flavonol	1:10011232	1	10011232	10.0112	1.0425e-09	0.32332
GZ2912	Kaempferol	Flavonol	1:10021359	1	10021359	10.0214	1.6673e-09	0.31491
GZ2912	Kaempferol	Flavonol	1:10147074	1	10147074	10.1471	3.6808e-09	0.30085
GZ2912	Kaempferol	Flavonol	1:10299511	1	10299511	10.2995	6.159e-10	0.29668
GZ2912	Kaempferol	Flavonol	1:14790942	1	14790942	14.7909	4.3723e-10	0.30259
GZ2912	Kaempferol	Flavonol	3:26082685	3	26082685	26.0827	1.1872e-07	0.2096
GZ2920	unknown	unknown	1:8418513	1	8418513	8.41851	9.7133e-09	0.24049
GZ2920	unknown	unknown	1:8422712	1	8422712	8.42271	1.5809e-09	0.2697
GZ2920	unknown	unknown	1:8569059	1	8569059	8.56906	3.2592e-08	0.22144
GZ2920	unknown	unknown	1:8800497	1	8800497	8.8005	4.4557e-13	0.45223
GZ2920	unknown	unknown	1:8830655	1	8830655	8.83066	5.9187e-13	0.44678
GZ2920	unknown	unknown	1:8921524	1	8921524	8.92152	1.6384e-13	0.47159
GZ2920	unknown	unknown	1:9020594	1	9020594	9.02059	3.4713e-11	0.37096
GZ2920	unknown	unknown	1:9216252	1	9216252	9.21625	2.0245e-12	0.42343
GZ2920	unknown	unknown	1:9291530	1	9291530	9.29153	5.0246e-13	0.44992
GZ2920	unknown	unknown	1:9327342	1	9327342	9.32734	3.8672e-12	0.4113
GZ2920	unknown	unknown	1:9435148	1	9435148	9.43515	3.6189e-12	0.41254
GZ2920	unknown	unknown	1:9618698	1	9618698	9.6187	1.6117e-14	0.51752
GZ2920	unknown	unknown	1:9761357	1	9761357	9.76136	5.1347e-13	0.4495
GZ2920	unknown	unknown	1:9835966	1	9835966	9.83597	2.395e-12	0.42027
GZ2920	unknown	unknown	1:10011232	1	10011232	10.0112	7.7463e-12	0.3984
GZ2920	unknown	unknown	1:10100534	1	10100534	10.1005	5.9423e-13	0.4467
GZ2920	unknown	unknown	1:10147074	1	10147074	10.1471	2.2186e-11	0.37909
GZ2920	unknown	unknown	1:10299649	1	10299649	10.2996	4.4783e-11	0.32936
GZ2920	unknown	unknown	1:10374994	1	10374994	10.375	2.6922e-08	0.22442
GZ2920	unknown	unknown	1:12679813	1	12679813	12.6798	4.0652e-10	0.32717
GZ2920	unknown	unknown	1:14790942	1	14790942	14.7909	5.9893e-11	0.32438
GZ2920	unknown	unknown	1:20367497	1	20367497	20.3675	1.0073e-08	0.23991
GZ2920	unknown	unknown	3:8696876	3	8696876	8.69688	1.0569e-08	0.23915
GZ2920	unknown	unknown	3:32563348	3	32563348	32.5633	2.9029e-08	0.22324
GZ2920	unknown	unknown	4:12888759	4	12888759	12.8888	6.8118e-10	0.28352
GZ2920	unknown	unknown	4:25205786	4	25205786	25.2058	7.9724e-08	0.20759
GZ2920	unknown	unknown	6:12742396	6	12742396	12.7424	6.0251e-09	0.24809
GZ2920	unknown	unknown	7:32251546	7	32251546	32.2515	3.7431e-09	0.25573
GZ2920	unknown	unknown	8:2469494	8	2469494	2.46949	2.1692e-08	0.25945
GZ2920	unknown	unknown	9:18866309	9	18866309	18.8663	2.2365e-09	0.26406
GZ2923	unknown	unknown	1:8418513	1	8418513	8.41851	2.0143e-08	0.22482
GZ2923	unknown	unknown	1:8423278	1	8423278	8.42328	4.7319e-08	0.21174
GZ2923	unknown	unknown	1:8800497	1	8800497	8.8005	3.0227e-10	0.32635
GZ2923	unknown	unknown	1:8897541	1	8897541	8.89754	1.3102e-10	0.34085
GZ2923	unknown	unknown	1:8923495	1	8923495	8.9235	2.6426e-10	0.32867
GZ2923	unknown	unknown	1:9021077	1	9021077	9.02108	2.1005e-09	0.29334
GZ2923	unknown	unknown	1:9216252	1	9216252	9.21625	1.741e-09	0.2965
GZ2923	unknown	unknown	1:9360980	1	9360980	9.36098	5.498e-10	0.31607
GZ2923	unknown	unknown	1:9435148	1	9435148	9.43515	4.8479e-10	0.31822
GZ2923	unknown	unknown	1:9618698	1	9618698	9.6187	6.4388e-11	0.35331
GZ2923	unknown	unknown	1:9761357	1	9761357	9.76136	1.6407e-09	0.2975
GZ2923	unknown	unknown	1:9828459	1	9828459	9.82846	2.6296e-09	0.28958
GZ2923	unknown	unknown	1:9975131	1	9975131	9.97513	5.4596e-10	0.28198
GZ2923	unknown	unknown	1:10100534	1	10100534	10.1005	1.2062e-10	0.3423
GZ2923	unknown	unknown	1:10130135	1	10130135	10.1301	5.7353e-09	0.27659
GZ2923	unknown	unknown	1:10297609	1	10297609	10.2976	9.0226e-10	0.27384
GZ2923	unknown	unknown	1:10374994	1	10374994	10.375	4.9935e-08	0.21092
GZ2923	unknown	unknown	1:12679813	1	12679813	12.6798	5.2678e-08	0.24041
GZ2923	unknown	unknown	1:14790808	1	14790808	14.7908	1.3958e-08	0.23049
GZ2923	unknown	unknown	4:12888759	4	12888759	12.8888	4.2229e-09	0.2492
GZ2923	unknown	unknown	4:25205786	4	25205786	25.2058	3.8854e-08	0.21474
GZ3134	unknown	unknown	3:34234720	3	34234720	34.2347	1.1818e-07	0.19238
GZ3134	unknown	unknown	3:34298837	3	34298837	34.2988	1.4021e-10	0.28723
GZ3192	MAG (18:3) isomer5	Lipids_Glycerolipids	6:32617430	6	32617430	32.6174	9.2101e-08	0.25072
GZ3260	Glycidyl oleate	Lipids_Fatty acids	2:29435929	2	29435929	29.4359	3.6414e-07	0.12422
GZ3260	Glycidyl oleate	Lipids_Fatty acids	2:48674537	2	48674537	48.6745	1.8745e-07	0.1304
GZ3307	LysoPC 17:1 (sn-1)	Lipids_Glycerophospholipids	6:32617430	6	32617430	32.6174	4.1689e-07	0.22095
GZ3460	LysoPC 19:0	Lipids_Glycerophospholipids	5:45947882	5	45947882	45.9479	2.6388e-08	0.26862

## Sheet: Table S7 mGWAS gene
Supplemental Table 7. The gene KEGG information in the mGWAS correlation arae.
Peak number	Compounds	Class	Marker	Chr	Position (bp)	Position (Mb)	P-value	MarkerR2	Distance_bp	Gene	KEGG_anno	Distance_bp	Gene	KEGG_anno	Distance_bp	Gene	KEGG_anno	Distance_bp	Gene	KEGG_anno	Distance_bp	Gene	KEGG_anno	Distance_bp	Gene	KEGG_anno	Distance_bp	Gene	KEGG_anno	Distance_bp	Gene	KEGG_anno	Distance_bp	Gene	KEGG_anno	Distance_bp	Gene	KEGG_anno	Distance_bp	Gene	KEGG_anno	Distance_bp	Gene	KEGG_anno	Distance_bp	Gene	KEGG_anno	Distance_bp	Gene
GZ0028	unknown	unknown	7:19811295	7	19811295	19.8113	2.1746e-08	0.23525	91431	Si011684m	--	81713	Si012592m	--	58902	Si009548m	--	56450	Si011629m	--	44190	Si011798m	--	29471	Si012827m	--	27901	Si011511m	--	27290	Si012865m	--	22871	Si010596m	--	32577	Si010124m	--	58651	Si011073m	K19040|9.87482e-117|sita:101779800|K19040 E3 ubiquitin-protein ligase ATL10/75/76/77/78 [EC:2.3.2.27] | (RefSeq) RING-H2 finger protein ATL73-like	64614	Si012541m	K11253|5.8084e-81|sita:101759142|K11253 histone H3 | (RefSeq) histone H3-like centromeric protein CSE4	97454	Si011402m	--	97618	Si011401m
GZ0028	unknown	unknown	8:7241629	8	7241629	7.24163	1.9607e-08	0.23681	70701	Si028119m	--	66084	Si026911m	--	43036	Si027521m	--	27216	Si028421m	--	2383	Si026865m	--	42345	Si028052m	--	93908	Si027738m	--	64144	Si027957m	--
GZ0028	unknown	unknown	8:7973284	8	7973284	7.97328	1.319e-07	0.20851	96449	Si025926m	--	98499	Si028494m	--	66369	Si026811m	--	49113	Si027229m	--	37990	Si027651m	K04733|0|sita:101756042|K04733 interleukin-1 receptor-associated kinase 4 [EC:2.7.11.1] | (RefSeq) cysteine-rich receptor-like protein kinase 41	36291	Si027505m	--	29463	Si025974m	--	35253	Si028188m	K10268|0|sita:101757256|K10268 F-box and leucine-rich repeat protein 2/20 | (RefSeq) F-box/LRR-repeat protein 12	36432	Si028327m	--	62580	Si026231m	--	77955	Si027717m	--	83452	Si026800m	--	83452	Si026807m	--
GZ0028	unknown	unknown	8:13628896	8	13628896	13.6289	1.3187e-07	0.20851	72211	Si027644m	--	57221	Si026462m	--	50023	Si026695m	--	47967	Si026693m	--	47967	Si027217m	--	43129	Si026082m	--	35721	Si027195m	--	23470	Si027122m	--	5578	Si026546m	K17913|0|sita:101774274|K17913 carlactone synthase / all-trans-10'-apo-beta-carotenal 13,14-cleaving dioxygenase [EC:1.13.11.69 1.13.11.70] | (RefSeq) carotenoid cleavage dioxygenase 8 homolog A, chloroplastic-like	5578	Si026246m	K17913|0|sita:101774274|K17913 carlactone synthase / all-trans-10'-apo-beta-carotenal 13,14-cleaving dioxygenase [EC:1.13.11.69 1.13.11.70] | (RefSeq) carotenoid cleavage dioxygenase 8 homolog A, chloroplastic-like	1451	Si028132m	--	15619	Si028590m	--	24196	Si028129m	--	46195	Si027225m
GZ0031	3-N-Methyl-L-histidine	Amino acids and derivatives	4:38717427	4	38717427	38.7174	1.8476e-09	0.26969	95853	Si008236m	--	93130	Si008660m	K05350|2.09259e-16|osa:4324050|K05350 beta-glucosidase [EC:3.2.1.21] | (RefSeq) BGLU1, Os1bglu1; beta-glucosidase 1	91819	Si009022m	--	90593	Si007972m	--	78635	Si008481m	--	77966	Si007778m	--	76193	Si008928m	--	74995	Si008436m	--	69642	Si008045m	--	46859	Si006410m	K14685|0|sita:101781605|K14685 solute carrier family 40 (iron-regulated transporter), member 1 | (RefSeq) solute carrier family 40 member 1	38949	Si007676m	--	34908	Si008478m	K19011|2.6363e-22|zma:103626416|K19011 achilleol B synthase [EC:5.4.99.48] | (RefSeq) GRMZM2G156398, GRMZM2G305148; achilleol B synthase-like	30786	Si008101m	K05909|0|sita:101766889|K05909 laccase [EC:1.10.3.2] | (RefSeq) laccase-15-like	12451	Si006440m
GZ0042	L-(+)-Arginine	Amino acids and derivatives	3:6809233	3	6809233	6.80923	4.1523e-08	0.24976	99382	Si023616m	--	86106	Si023509m	--	86106	Si023259m	--	77823	Si021050m	K10999|0|sita:101757529|K10999 cellulose synthase A [EC:2.4.1.12] | (RefSeq) probable cellulose synthase A catalytic subunit 1 [UDP-forming]	69974	Si024509m	--	66918	Si024997m	--	63346	Si024089m	--	59159	Si023006m	K18192|3.17318e-161|sita:101758622|K18192 mitochondrial ATPase complex subunit ATP10 | (RefSeq) uncharacterized LOC101758622	54833	Si025711m	--	54833	Si025692m	--	47414	Si024960m	--	27629	Si021387m	--	19073	Si021911m	--	12178	Si025127m
GZ0042	L-(+)-Arginine	Amino acids and derivatives	3:7092412	3	7092412	7.09241	9.765e-08	0.23575	98059	Si021202m	K09489|0|sita:101769575|K09489 heat shock 70kDa protein 4 | (RefSeq) heat shock 70 kDa protein 15-like	86627	Si021212m	K09489|0|sita:101770649|K09489 heat shock 70kDa protein 4 | (RefSeq) heat shock 70 kDa protein 15-like	86627	Si021211m	K09489|0|sita:101770649|K09489 heat shock 70kDa protein 4 | (RefSeq) heat shock 70 kDa protein 15-like	86627	Si021210m	K09489|0|sita:101770649|K09489 heat shock 70kDa protein 4 | (RefSeq) heat shock 70 kDa protein 15-like	86624	Si021213m	K09489|0|sita:101770649|K09489 heat shock 70kDa protein 4 | (RefSeq) heat shock 70 kDa protein 15-like	80331	Si024955m	--	74144	Si024248m	--	71551	Si023672m	--	64205	Si023762m	--	62194	Si023844m	--	56445	Si023359m	--	55249	Si023479m	--	59267	Si024223m	--	60607	Si023825m
GZ0042	L-(+)-Arginine	Amino acids and derivatives	3:12224724	3	12224724	12.2247	5.3389e-08	0.24562	95937	Si022186m	--	92489	Si022925m	K15040|0|sita:101772519|K15040 voltage-dependent anion channel protein 2 | (RefSeq) mitochondrial outer membrane protein porin 2-like	86558	Si021603m	--	86558	Si021605m	--	67928	Si021933m	K02945|0|sita:101773341|K02945 small subunit ribosomal protein S1 | (RefSeq) 30S ribosomal protein S1 homolog A-like	66278	Si024957m	--	54349	Si023862m	--	40281	Si021608m	K20279|0|sita:101774568|K20279 synaptojanin [EC:3.1.3.36] | (RefSeq) type IV inositol polyphosphate 5-phosphatase 3-like	35121	Si021773m	K10761|0|sita:101774960|K10761 tRNA(His) guanylyltransferase [EC:2.7.7.79] | (RefSeq) tRNA(His) guanylyltransferase 1-like	31047	Si022544m	K14156|0|sita:101775635|K14156 choline/ethanolamine kinase [EC:2.7.1.32 2.7.1.82] | (RefSeq) probable choline kinase 2	30907	Si022433m	K14156|0|sita:101775635|K14156 choline/ethanolamine kinase [EC:2.7.1.32 2.7.1.82] | (RefSeq) probable choline kinase 2	26522	Si024796m	--	19802	Si023826m	--	14804	Si023674m
GZ0042	L-(+)-Arginine	Amino acids and derivatives	3:13198972	3	13198972	13.199	1.2892e-07	0.23123	91937	Si021365m	--	87822	Si024088m	--	84501	Si025619m	--	55186	Si022418m	--	50070	Si021040m	--	39115	Si025573m	--	35078	Si023143m	--	35078	Si023141m	--	32424	Si024495m	--	29100	Si023403m	--	24235	Si024019m	--	21551	Si025204m	--	3300	Si025072m	--	9364	Si023184m
GZ0042	L-(+)-Arginine	Amino acids and derivatives	3:13421493	3	13421493	13.4215	1.3505e-07	0.23048	30420	Si022421m	--	20259	Si024050m	--	21457	Si022422m	--	21582	Si023043m	--	57604	Si022455m	--	93456	Si021797m	--	60016	Si021589m	--	78777	Si024337m	--
GZ0042	L-(+)-Arginine	Amino acids and derivatives	3:13522521	3	13522521	13.5225	1.2928e-07	0.23119	80332	Si024050m	--	78236	Si022422m	--	78236	Si023043m	--	41985	Si022455m	--	5740	Si021797m	--	3539	Si024240m	--	29190	Si024267m	--	70402	Si023793m	--	78400	Si022380m	K04125|2.22567e-166|sita:101752804|K04125 gibberellin 2-oxidase [EC:1.14.11.13] | (RefSeq) gibberellin 2-beta-dioxygenase-like	87953	Si022073m	--	37201	Si021589m	--	92243	Si024705m	--	21535	Si024337m	--
GZ0042	L-(+)-Arginine	Amino acids and derivatives	3:23759964	3	23759964	23.76	1.1583e-07	0.23297	98544	Si023841m	--	98544	Si023839m	--	76758	Si024692m	--	18017	Si023294m	--	33421	Si022934m	K08233|0|sita:101756328|K08233 polyneuridine-aldehyde esterase [EC:3.1.1.78] | (RefSeq) probable esterase PIR7A	54119	Si021399m	--	62874	Si024170m	--	85911	Si023272m	--	97512	Si021298m	--	62735	Si020971m	--	62735	Si020972m	--	18801	Si024176m	--
GZ0042	L-(+)-Arginine	Amino acids and derivatives	3:23937828	3	23937828	23.9378	1.335e-07	0.23066	91200	Si023272m	--	77769	Si021298m	--	72688	Si023053m	--	56616	Si024980m	--	35223	Si024021m	K10845|1.14091e-21|sbi:SORBI_09g018330|K10845 TFIIH basal transcription factor complex TTD-A subunit | (RefSeq) SORBIDRAFT_09g018330, Sb09g018330; hypothetical protein	35223	Si023985m	K10845|1.08746e-29|sbi:SORBI_09g018330|K10845 TFIIH basal transcription factor complex TTD-A subunit | (RefSeq) SORBIDRAFT_09g018330, Sb09g018330; hypothetical protein	26567	Si025121m	--	40453	Si024435m	--	77746	Si023411m	--	85058	Si025372m	--	85432	Si025527m	--	86729	Si023038m	--	93340	Si025373m	--	95744	Si025499m
GZ0042	L-(+)-Arginine	Amino acids and derivatives	3:24510979	3	24510979	24.511	5.0671e-09	0.28494	87470	Si022149m	--	73369	Si023410m	--	68254	Si024261m	--	23427	Si024758m	--	2287	Si023417m	--	24510554	Si021344m	K10527|0|sita:101774575|K10527 enoyl-CoA hydratase/3-hydroxyacyl-CoA dehydrogenase [EC:4.2.1.17 1.1.1.35 1.1.1.211] | (RefSeq) glyoxysomal fatty acid beta-oxidation multifunctional protein MFP-a-like	2264	Si024020m	--	13436	Si023329m	--	91398	Si023291m	--
GZ0042	L-(+)-Arginine	Amino acids and derivatives	3:25001006	3	25001006	25.001	4.1479e-08	0.24978	60233	Si025325m	--	59037	Si023779m	--	55677	Si025102m	--	38949	Si023341m	--	40172	Si023913m	--	19179	Si022578m	K15115|0|sita:101785756|K15115 solute carrier family 25 (mitochondrial folate transporter), member 32 | (RefSeq) nicotinamide adenine dinucleotide transporter 1, chloroplastic	24348	Si023993m	--	9413	Si023486m	--	10681	Si025629m	--	15213	Si021965m	--	48158	Si024951m	--	56134	Si024820m	--	67719	Si024761m	--	78036	Si024788m
GZ0042	L-(+)-Arginine	Amino acids and derivatives	3:29287389	3	29287389	29.2874	1.2887e-07	0.23124	39995	Si024278m	--	36972	Si025399m	--	50492	Si025023m	--	53360	Si023204m	K07904|2.01398e-148|sita:101777414|K07904 Ras-related protein Rab-11A | (RefSeq) ras-related protein RGP2	67222	Si025621m	--	68379	Si025479m	--	67493	Si023926m	--	94916	Si025279m	--	55870	Si023345m	--
GZ0042	L-(+)-Arginine	Amino acids and derivatives	3:36600495	3	36600495	36.6005	1.3176e-07	0.23088	65451	Si025033m	--	58359	Si024338m	--	12120	Si025353m	--	79507	Si024156m	--	27700	Si024950m	--
GZ0042	L-(+)-Arginine	Amino acids and derivatives	3:42249748	3	42249748	42.2497	9.0539e-08	0.23698	75705	Si025439m	--	56165	Si023001m	K02938|0|sita:101782519|K02938 large subunit ribosomal protein L8e | (RefSeq) 60S ribosomal protein L8	52352	Si024699m	K13250|4.99743e-86|sita:101782934|K13250 translocon-associated protein subunit beta | (RefSeq) translocon-associated protein subunit beta	48938	Si022939m	--	42695	Si023902m	--	40205	Si024664m	--	35803	Si025076m	--	25934	Si022163m	--	19908	Si022063m	--	62295	Si024630m	--	89487	Si024769m	K10581|0|sita:101784433|K10581 ubiquitin-conjugating enzyme E2 O [EC:2.3.2.24] | (RefSeq) probable ubiquitin-conjugating enzyme E2 23	27937	Si023776m	--	9259	Si024280m	--
GZ0042	L-(+)-Arginine	Amino acids and derivatives	3:45978130	3	45978130	45.9781	1.3528e-07	0.23045	63546	Si022204m	--	60279	Si021519m	K09506|0|sita:101770933|K09506 DnaJ homolog subfamily A member 5 | (RefSeq) dnaJ homolog subfamily C member 21	57183	Si024136m	--	51341	Si025482m	--	46240	Si023442m	K01079|4.26867e-41|bdi:100846637|K01079 phosphoserine phosphatase [EC:3.1.3.3] | (RefSeq) phosphoserine phosphatase, chloroplastic-like	46240	Si023099m	K01079|2.58945e-98|bdi:100846637|K01079 phosphoserine phosphatase [EC:3.1.3.3] | (RefSeq) phosphoserine phosphatase, chloroplastic-like	40787	Si021884m	K06627|0|sita:101772935|K06627 cyclin A | (RefSeq) cyclin-A2-1-like	37547	Si022210m	--	35264	Si025664m	--	29822	Si022909m	--	24900	Si023753m	K18635|2.44512e-51|sita:101774578|K18635 protein SPIRAL1 and related proteins | (RefSeq) protein SPIRAL1-like 3	24900	Si023758m	K18635|2.44512e-51|sita:101774578|K18635 protein SPIRAL1 and related proteins | (RefSeq) protein SPIRAL1-like 3	24900	Si023756m	K18635|2.44512e-51|sita:101774578|K18635 protein SPIRAL1 and related proteins | (RefSeq) protein SPIRAL1-like 3	20153	Si025694m
GZ0042	L-(+)-Arginine	Amino acids and derivatives	7:35086344	7	35086344	35.0863	4.1694e-08	0.24969	98696	Si011148m	K13448|1.28659e-63|sita:101752934|K13448 calcium-binding protein CML | (RefSeq) probable calcium-binding protein CML36	93329	Si009933m	--	90342	Si012421m	--	86380	Si012188m	--	80796	Si010004m	K14508|0|sita:101753339|K14508 regulatory protein NPR1 | (RefSeq) regulatory protein NPR5-like	66855	Si010183m	--	68599	Si013084m	--	55930	Si012395m	--	54685	Si011785m	--	53720	Si012675m	--	51592	Si011173m	--	50870	Si012631m	--	47227	Si011558m	--	41694	Si009928m
GZ0042	L-(+)-Arginine	Amino acids and derivatives	9:19618454	9	19618454	19.6185	1.3493e-07	0.23049	37478	Si040014m	--	24507	Si037447m	K07904|5.58026e-160|sita:101773492|K07904 Ras-related protein Rab-11A | (RefSeq) ras-related protein Rab11D-like	26588	Si040581m	--	14439	Si035095m	K00275|0|sita:101772820|K00275 pyridoxamine 5'-phosphate oxidase [EC:1.4.3.5] K17759 NAD(P)H-hydrate epimerase [EC:5.1.99.6] | (RefSeq) pyridoxine/pyridoxamine 5'-phosphate oxidase 1, chloroplastic	14439	Si035018m	K00275|0|sita:101772820|K00275 pyridoxamine 5'-phosphate oxidase [EC:1.4.3.5] K17759 NAD(P)H-hydrate epimerase [EC:5.1.99.6] | (RefSeq) pyridoxine/pyridoxamine 5'-phosphate oxidase 1, chloroplastic	14439	Si035010m	K00275|0|sita:101772820|K00275 pyridoxamine 5'-phosphate oxidase [EC:1.4.3.5] K17759 NAD(P)H-hydrate epimerase [EC:5.1.99.6] | (RefSeq) pyridoxine/pyridoxamine 5'-phosphate oxidase 1, chloroplastic	14439	Si035464m	K00275|0|sita:101772820|K00275 pyridoxamine 5'-phosphate oxidase [EC:1.4.3.5] K17759 NAD(P)H-hydrate epimerase [EC:5.1.99.6] | (RefSeq) pyridoxine/pyridoxamine 5'-phosphate oxidase 1, chloroplastic	33567	Si037636m	K02993|3.30132e-137|sita:101772415|K02993 small subunit ribosomal protein S7e | (RefSeq) 40S ribosomal protein S7-like	37486	Si037700m	K03926|3.52132e-111|sita:101771730|K03926 periplasmic divalent cation tolerance protein | (RefSeq) protein CutA 1, chloroplastic-like	37486	Si037755m	K03926|4.80365e-103|sita:101771730|K03926 periplasmic divalent cation tolerance protein | (RefSeq) protein CutA 1, chloroplastic-like	44419	Si038449m	--	48862	Si038383m	--	50521	Si038284m	--	40586	Si035847m
GZ0042	L-(+)-Arginine	Amino acids and derivatives	9:22147853	9	22147853	22.1479	1.3009e-07	0.23108	93166	Si039405m	K10523|1.42133e-158|sbi:SORBI_01g013780|K10523 speckle-type POZ protein | (RefSeq) SORBIDRAFT_01g013780, Sb01g013780; hypothetical protein	68538	Si038782m	--	53217	Si036264m	K10523|0|sita:101765281|K10523 speckle-type POZ protein | (RefSeq) BTB/POZ and MATH domain-containing protein 2-like	48096	Si040051m	K10523|3.17775e-101|sbi:SORBI_01g021780|K10523 speckle-type POZ protein | (RefSeq) SORBIDRAFT_01g021780, Sb01g021780; hypothetical protein	42482	Si036314m	K10523|0|sita:101755675|K10523 speckle-type POZ protein | (RefSeq) BTB/POZ and MATH domain-containing protein 2-like	37613	Si039929m	K10523|0|sita:101766104|K10523 speckle-type POZ protein | (RefSeq) BTB/POZ and MATH domain-containing protein 1-like	19360	Si038594m	K10523|4.34179e-148|sita:101766104|K10523 speckle-type POZ protein | (RefSeq) BTB/POZ and MATH domain-containing protein 1-like	22648	Si037630m	--	22648	Si037637m	--	31130	Si039611m	--	38764	Si039163m	--	46087	Si037055m	--	58142	Si039274m	--	60416	Si038358m
GZ0042	L-(+)-Arginine	Amino acids and derivatives	9:22677837	9	22677837	22.6778	1.1913e-07	0.23251	97597	Si035507m	--	97597	Si035888m	--	96136	Si034888m	--	41171	Si036739m	--	41171	Si036377m	--	22345	Si036923m	K09872|0|sita:105913608|K09872 aquaporin PIP | (RefSeq) aquaporin PIP2-5-like	19011	Si038509m	--	10209	Si034046m	--	10209	Si034049m	--	8354	Si039027m	--	45290	Si040554m	--	48749	Si039531m	--	60396	Si036893m	--	64933	Si037777m
GZ0042	L-(+)-Arginine	Amino acids and derivatives	9:25911293	9	25911293	25.9113	5.6697e-08	0.24464	44698	Si037726m	--	39857	Si038976m	--	89962	Si033930m	--
GZ0042	L-(+)-Arginine	Amino acids and derivatives	9:42031819	9	42031819	42.0318	1.1134e-07	0.23361	97772	Si040253m	K11593|0|sita:101772277|K11593 eukaryotic translation initiation factor 2C | (RefSeq) protein argonaute 7	60225	Si036348m	--	56236	Si038216m	--	53012	Si040779m	--	50334	Si040242m	--	40806	Si035317m	--	24562	Si034307m	--	20513	Si035332m	--	20353	Si034006m	--	29971	Si038783m	--	59407	Si035866m	--	70062	Si039831m	--	94274	Si034048m	K10597|0|sita:101777433|K10597 ubiquitin conjugation factor E4 B [EC:2.3.2.27] | (RefSeq) probable ubiquitin conjugation factor E4	55596	Si038091m
GZ0042	L-(+)-Arginine	Amino acids and derivatives	9:42251816	9	42251816	42.2518	1.3368e-07	0.23064	92254	Si039341m	--	89010	Si035284m	--	84978	Si040031m	--	70069	Si038134m	--	70069	Si038083m	--	46779	Si039456m	--	38199	Si035368m	--	33418	Si034427m	K00901|0|sita:101779858|K00901 diacylglycerol kinase (ATP) [EC:2.7.1.107] | (RefSeq) diacylglycerol kinase 1-like	25913	Si039507m	--	21758	Si037928m	K02966|1.84726e-103|sita:101781204|K02966 small subunit ribosomal protein S19e | (RefSeq) 40S ribosomal protein S19	22157	Si040442m	--	10511	Si039907m	--	20502	Si037158m	--	24760	Si034142m
GZ0071	D-Sorbitol	Carbohydrates	1:8963002	1	8963002	8.963	4.4768e-08	0.22664	86045	Si017973m	K03143|2.7691e-140|sita:101762736|K03143 transcription initiation factor TFIIH subunit 3 | (RefSeq) general transcription factor IIH subunit 3	84226	Si018140m	--	76990	Si016786m	--	71100	Si019393m	--	60580	Si018136m	--	62444	Si020419m	--	43941	Si020025m	--	9457	Si018951m	--	8791	Si020349m	NA	4313	Si017321m	--	8962910	Si018478m	--	4832	Si019572m	--	38058	Si016949m	K01703|0|sita:101766127|K01703 3-isopropylmalate/(R)-2-methylmalate dehydratase large subunit [EC:4.2.1.33 4.2.1.35] | (RefSeq) 3-isopropylmalate dehydratase large subunit	60650	Si018163m
GZ0071	D-Sorbitol	Carbohydrates	1:9045098	1	9045098	9.0451	1.2833e-08	0.24557	91553	Si018951m	--	90887	Si020349m	NA	86409	Si017321m	--	79703	Si018478m	--	75992	Si019572m	--	39489	Si016949m	K01703|0|sita:101766127|K01703 3-isopropylmalate/(R)-2-methylmalate dehydratase large subunit [EC:4.2.1.33 4.2.1.35] | (RefSeq) 3-isopropylmalate dehydratase large subunit	17884	Si018163m	--	14773	Si018107m	--	15787	Si020358m	--	10030	Si020073m	K13162|0|sita:101767357|K13162 poly(rC)-binding protein 2/3/4 | (RefSeq) RNA-binding KH domain-containing protein PEPPER-like	9704	Si019992m	--	22826	Si019386m	--	54796	Si020030m	--	57100	Si020052m
GZ0071	D-Sorbitol	Carbohydrates	1:9211243	1	9211243	9.21124	1.0174e-09	0.28498	99738	Si019406m	--	92642	Si019517m	--	89169	Si019414m	--	85397	Si019411m	--	79459	Si018205m	--	72661	Si020468m	--	71073	Si019211m	--	69098	Si020093m	--	64525	Si019796m	--	62781	Si019247m	--	61262	Si019078m	--	56325	Si019715m	--	45178	Si017835m	--	41036	Si017684m
GZ0071	D-Sorbitol	Carbohydrates	1:9326637	1	9326637	9.32664	2.41e-08	0.23598	94328	Si016321m	--	89933	Si017627m	K13335|0|sita:101770870|K13335 peroxin-16 | (RefSeq) peroxisome biogenesis protein 16	89933	Si017537m	K13335|0|sita:101770870|K13335 peroxin-16 | (RefSeq) peroxisome biogenesis protein 16	91235	Si020280m	--	77596	Si018220m	--	70978	Si020607m	--	65632	Si017971m	K12893|7.81696e-131|sita:101773686|K12893 splicing factor, arginine/serine-rich 4/5/6 | (RefSeq) serine/arginine-rich splicing factor RS40	65632	Si018179m	K12893|1.94869e-95|sita:101773686|K12893 splicing factor, arginine/serine-rich 4/5/6 | (RefSeq) serine/arginine-rich splicing factor RS40	63116	Si017644m	--	61091	Si018572m	K16465|1.02095e-61|sita:101774756|K16465 centrin-1 | (RefSeq) calcium-binding protein KIC-like	25584	Si017999m	--	15657	Si018257m	K03245|5.78019e-105|sita:101775977|K03245 translation initiation factor 3 subunit J | (RefSeq) eukaryotic translation initiation factor 3 subunit J-A-like	12183	Si020362m	K15535|4.71737e-07|sita:101776383|K15535 phosphoglucan, water dikinase [EC:2.7.9.5] | (RefSeq) phosphoglucan, water dikinase, chloroplastic	35503	Si017535m
GZ0071	D-Sorbitol	Carbohydrates	1:9448770	1	9448770	9.44877	7.0972e-08	0.21974	79183	Si017535m	--	79183	Si016888m	--	70654	Si018590m	K14324|1.22972e-95|zma:100194333|K14324 histone deacetylase complex subunit SAP18 | (RefSeq) histone deacetylase complex subunit SAP18	65834	Si019061m	K15086|2.01686e-165|sita:101783156|K15086 (3S)-linalool synthase [EC:4.2.3.25] | (RefSeq) (3S,6E)-nerolidol synthase 1-like	62472	Si020307m	--	40438	Si016840m	K15086|0|sita:101783156|K15086 (3S)-linalool synthase [EC:4.2.3.25] | (RefSeq) (3S,6E)-nerolidol synthase 1-like	51	Si020240m	K15086|0|sita:101779235|K15086 (3S)-linalool synthase [EC:4.2.3.25] | (RefSeq) (3S,6E)-nerolidol synthase 1-like	76174	Si019265m	--	60258	Si016662m	--
GZ0085	unknown	unknown	3:6148176	3	6148176	6.14818	4.1821e-07	0.20905	80412	Si024725m	--	77980	Si024348m	--	66304	Si025225m	K15255|0|osa:4335569|K15255 ATP-dependent DNA helicase PIF1 [EC:3.6.4.12] | (RefSeq) uncharacterized LOC4335569	64459	Si025011m	--	61584	Si024574m	--	54499	Si025304m	--	46848	Si023015m	--	42047	Si021818m	--	11248	Si021574m	--	10667	Si023961m	--	9458	Si024979m	K13448|4.35315e-109|sita:101762803|K13448 calcium-binding protein CML | (RefSeq) probable calcium-binding protein CML28	5154	Si023773m	--	6145564	Si022499m	--	4432	Si022526m
GZ0128	Creatine	Organic acids	2:6117326	2	6117326	6.11733	8.3946e-08	0.21411	97299	Si032683m	--	91983	Si029833m	K20843|0|sita:101770217|K20843 hydroxyproline O-galactosyltransferase 2/3/4/5/6 [EC:2.4.1.-] | (RefSeq) probable beta-1,3-galactosyltransferase 18	85672	Si031470m	K18835|2.88889e-87|sita:101770611|K18835 WRKY transcription factor 2 | (RefSeq) probable WRKY transcription factor 2	85609	Si031469m	K18835|2.88889e-87|sita:101770611|K18835 WRKY transcription factor 2 | (RefSeq) probable WRKY transcription factor 2	86072	Si033806m	--	79372	Si031086m	K07901|3.2229e-141|sita:101771278|K07901 Ras-related protein Rab-8A | (RefSeq) ras-related protein RABE1d-like	72451	Si029173m	K20843|0|sita:101776152|K20843 hydroxyproline O-galactosyltransferase 2/3/4/5/6 [EC:2.4.1.-] | (RefSeq) probable beta-1,3-galactosyltransferase 19	39012	Si032987m	--	26964	Si032892m	--	19802	Si032882m	--	4695	Si032815m	--	16878	Si033327m	--	26749	Si032192m	--	30348	Si030442m
GZ0128	Creatine	Organic acids	8:21699413	8	21699413	21.6994	1.1423e-10	0.31549	87121	Si028407m	--	78504	Si026843m	K10949|7.4537e-139|sita:101769708|K10949 ER lumen protein retaining receptor | (RefSeq) ER lumen protein-retaining receptor-like	70052	Si028598m	--	66397	Si026939m	--	60071	Si026730m	--	60071	Si026731m	--	60071	Si026736m	--	41214	Si026440m	--	38272	Si028312m	K01183|0|sita:101767412|K01183 chitinase [EC:3.2.1.14] | (RefSeq) xylanase inhibitor protein 1-like	12641	Si027334m	--	53175	Si026667m	--	94834	Si026355m	K01183|0|sita:101765772|K01183 chitinase [EC:3.2.1.14] | (RefSeq) chitinase-3-like protein 1	85919	Si026008m	K11835|0|sita:101770643|K11835 ubiquitin carboxyl-terminal hydrolase 4/11/15 [EC:3.4.19.12] | (RefSeq) ubiquitin carboxyl-terminal hydrolase 5
GZ0166	unknown	unknown	2:1267905	2	1267905	1.26791	3.3154e-07	0.2071	94566	Si032385m	--	85121	Si032755m	--	78849	Si033263m	--	73592	Si029757m	--	66071	Si032506m	--	56138	Si032474m	--	50222	Si029566m	--	42769	Si031775m	--	13228	Si033378m	--	22450	Si032586m	--	54225	Si031883m	--	77977	Si032180m	--	81414	Si033004m	--	69832	Si029256m
GZ0166	unknown	unknown	2:44456281	2	44456281	44.4563	3.158e-07	0.20785	98029	Si030970m	--	94972	Si032225m	--	84014	Si029418m	--	78845	Si029764m	--	78845	Si029245m	--	82070	Si033554m	--	79463	Si033446m	--	72323	Si031578m	--	69832	Si032408m	--	65883	Si032842m	K08867|0|sita:101769023|K08867 WNK lysine deficient protein kinase [EC:2.7.11.1] | (RefSeq) probable serine/threonine-protein kinase WNK5	58786	Si029126m	--	48303	Si029725m	K14411|0|sita:101769825|K14411 RNA-binding protein Musashi | (RefSeq) heterogeneous nuclear ribonucleoprotein 1	50393	Si033541m	--	43746	Si032208m
GZ0166	unknown	unknown	3:21415784	3	21415784	21.4158	6.1113e-09	0.27016	95430	Si021844m	K15032|0|sita:101763760|K15032 mTERF domain-containing protein, mitochondrial | (RefSeq) uncharacterized LOC101763760	90829	Si024629m	K15032|0|sita:101764159|K15032 mTERF domain-containing protein, mitochondrial | (RefSeq) uncharacterized LOC101764159	89008	Si025607m	--	80173	Si024302m	--	71828	Si022407m	K15032|9.36731e-102|osa:4338741|K15032 mTERF domain-containing protein, mitochondrial | (RefSeq) uncharacterized LOC4338741	67927	Si023083m	K09875|8.62049e-124|sita:101764568|K09875 aquaporin SIP | (RefSeq) aquaporin SIP1-2	51916	Si025091m	--	26498	Si022439m	--	18970	Si022983m	K06890|1.68696e-162|sita:101766466|K06890 uncharacterized protein | (RefSeq) BI1-like protein	21068	Si023908m	--	20457	Si025501m	--	5370	Si023435m	--	909	Si021419m	--	16904	Si022870m
GZ0166	unknown	unknown	8:9040674	8	9040674	9.04067	3.9443e-07	0.20444	96881	Si028196m	K17506|0|sita:101781690|K17506 protein phosphatase 1L [EC:3.1.3.16] | (RefSeq) probable protein phosphatase 2C 74	80591	Si026057m	K17108|0|sita:101782092|K17108 non-lysosomal glucosylceramidase [EC:3.2.1.45] | (RefSeq) non-lysosomal glucosylceramidase	85140	Si027248m	--	23853	Si026499m	--	22092	Si028109m	--	11812	Si028063m	--	9200	Si026925m	--	78179	Si026013m	K17108|0|sita:101782092|K17108 non-lysosomal glucosylceramidase [EC:3.2.1.45] | (RefSeq) non-lysosomal glucosylceramidase	76572	Si025923m	K17108|0|sita:101782092|K17108 non-lysosomal glucosylceramidase [EC:3.2.1.45] | (RefSeq) non-lysosomal glucosylceramidase
GZ0166	unknown	unknown	8:38177584	8	38177584	38.1776	3.9071e-07	0.20458	93562	Si027419m	--	64979	Si027988m	--	52392	Si027577m	--	41890	Si026112m	K10901|0|sita:101760261|K10901 bloom syndrome protein [EC:3.6.4.12] | (RefSeq) ATP-dependent DNA helicase Q-like 1	13704	Si027994m	--	13122	Si027940m	K10532|1.02583e-30|sita:101769170|K10532 heparan-alpha-glucosaminide N-acetyltransferase [EC:2.3.1.78] | (RefSeq) heparan-alpha-glucosaminide N-acetyltransferase-like	11063	Si027918m	--	7005	Si026557m	--	719	Si026218m	--	2615	Si026851m	--	4474	Si027534m	--	6911	Si027827m	--	9391	Si026846m	--	15680	Si028487m
GZ0166	unknown	unknown	8:38229902	8	38229902	38.2299	3.1498e-07	0.20789	94208	Si026112m	K10901|0|sita:101760261|K10901 bloom syndrome protein [EC:3.6.4.12] | (RefSeq) ATP-dependent DNA helicase Q-like 1	66022	Si027994m	--	65440	Si027940m	K10532|1.02583e-30|sita:101769170|K10532 heparan-alpha-glucosaminide N-acetyltransferase [EC:2.3.1.78] | (RefSeq) heparan-alpha-glucosaminide N-acetyltransferase-like	63381	Si027918m	--	59323	Si026557m	--	50031	Si026218m	--	46343	Si026851m	--	47584	Si027534m	--	45192	Si027827m	--	40143	Si026846m	--	36403	Si028487m	--	26486	Si027447m	K03017|2.04234e-66|sita:105915005|K03017 DNA-directed RNA polymerase II subunit RPB9 | (RefSeq) DNA-directed RNA polymerases II, IV and V subunit 9B-like	22877	Si028173m	--	15626	Si028556m
GZ0166	unknown	unknown	8:38371367	8	38371367	38.3714	2.2772e-07	0.21289	86276	Si027470m	--	79004	Si027537m	--
GZ0166	unknown	unknown	8:38411970	8	38411970	38.412	2.2772e-07	0.21289	80986	Si027523m	--	99358	Si027235m	--	38401	Si027537m	--	72554	Si028334m	--
GZ0166	unknown	unknown	8:38723899	8	38723899	38.7239	2.9512e-07	0.20889	64235	Si028238m	--	11418	Si026175m	K13508|0|sita:101762131|K13508 glycerol-3-phosphate acyltransferase [EC:2.3.1.15] | (RefSeq) probable glycerol-3-phosphate acyltransferase 3	397	Si028156m	--	3719	Si027570m	--	43649	Si027462m	--	58155	Si028342m	--	68136	Si027542m	K04733|0|sita:105915020|K04733 interleukin-1 receptor-associated kinase 4 [EC:2.7.11.1] | (RefSeq) cysteine-rich receptor-like protein kinase 29	97473	Si027484m	--	40545	Si027746m	--	22478	Si025859m	--	40136	Si027847m	--	73254	Si026388m	--
GZ0166	unknown	unknown	9:26768897	9	26768897	26.7689	8.6039e-08	0.22801	26458	Si040556m	--	5340	Si036383m	--	9968	Si038410m	--	15008	Si036395m	--
GZ0166	unknown	unknown	9:42662897	9	42662897	42.6629	3.4903e-07	0.20631	94951	Si037385m	--	85454	Si038050m	--	81782	Si037066m	--	81782	Si036676m	--	83457	Si040720m	--	78418	Si038377m	--	76792	Si037028m	--	64715	Si034727m	K00036|0|sita:101761612|K00036 glucose-6-phosphate 1-dehydrogenase [EC:1.1.1.49 1.1.1.363] | (RefSeq) glucose-6-phosphate 1-dehydrogenase, chloroplastic-like	57617	Si034680m	--	56383	Si038696m	K08065|1.13091e-81|zma:100281247|K08065 nuclear transcription Y subunit beta | (RefSeq) nuclear transcription factor Y subunit B-3	45189	Si035857m	--	34793	Si035034m	K13648|0|sita:101764057|K13648 alpha-1,4-galacturonosyltransferase [EC:2.4.1.43] | (RefSeq) probable galacturonosyltransferase 11	6467	Si039390m	--	14481	Si038557m
GZ0179	Nicotinic acid adenine dinucleotide	Nucleotide and its derivates	7:16259478	7	16259478	16.2595	3.5824e-08	0.26806	95354	Si011366m	--	79837	Si012707m	--	65873	Si012182m	--	63310	Si011383m	--	1219	Si009539m	--	83069	Si009474m	--
GZ0259	unknown	unknown	8:5074022	8	5074022	5.07402	5.0478e-08	0.24452	80729	Si026915m	--	74491	Si027383m	--	71979	Si028164m	--	70383	Si028126m	--	57106	Si028306m	--	34190	Si026914m	--	24214	Si027858m	K04733|1.068e-102|zma:100273808|K04733 interleukin-1 receptor-associated kinase 4 [EC:2.7.11.1] | (RefSeq) GRMZM2G094541; putative protein kinase superfamily protein	12922	Si026907m	--	8073	Si028601m	--	73005	Si028158m	--	90824	Si026362m	--	7567	Si026715m	--	83510	Si026093m	--	83510	Si026091m
GZ0270	4-Pyridoxic acid	Vitamins	1:14716740	1	14716740	14.7167	1.948e-07	0.23439	96302	Si018152m	K07555|6.65396e-141|sita:101782044|K07555 ATP synthase mitochondrial F1 complex assembly factor 1 | (RefSeq) uncharacterized LOC101782044	88579	Si019166m	K03935|0|sbi:SobioMp16|K03935 NADH dehydrogenase (ubiquinone) Fe-S protein 2 [EC:1.6.5.3 1.6.99.3] | (RefSeq) nad7; NADH dehydrogenase subunit 7	85957	Si019408m	--	75129	Si020147m	--	71514	Si020076m	--	44943	Si019686m	--	42977	Si019505m	K02986|0|sbi:SobioMp22|K02986 small subunit ribosomal protein S4 | (RefSeq) rps4; ribosomal protein S4	34671	Si019750m	--	33945	Si019481m	--	27793	Si019087m	--	25857	Si020638m	--	19056	Si019094m	--	448	Si019774m	--	7809	Si019428m
GZ0270	4-Pyridoxic acid	Vitamins	3:6956841	3	6956841	6.95684	2.9751e-07	0.22726	99059	Si025175m	--	94268	Si022031m	--	71412	Si025282m	--	40963	Si024625m	--	22693	Si022415m	--	19571	Si023393m	--	15301	Si024081m	--	11529	Si021561m	--	7093	Si022441m	--	12271	Si024900m	K15255|1.55087e-32|sbi:SORBI_10g007990|K15255 ATP-dependent DNA helicase PIF1 [EC:3.6.4.12] | (RefSeq) SORBIDRAFT_10g007990, Sb10g007990; hypothetical protein	19086	Si023948m	--	19691	Si025378m	--	26753	Si024776m	--	31972	Si021202m
GZ0270	4-Pyridoxic acid	Vitamins	3:18233426	3	18233426	18.2334	3.8842e-07	0.22279	91224	Si022816m	--	71085	Si025338m	--	59133	Si021541m	K13463|0|sita:101774165|K13463 coronatine-insensitive protein 1 | (RefSeq) coronatine-insensitive protein 1-like	43623	Si021854m	K13508|0|sita:101774962|K13508 glycerol-3-phosphate acyltransferase [EC:2.3.1.15] | (RefSeq) glycerol-3-phosphate 2-O-acyltransferase 6	81344	Si021851m	--	81344	Si021843m	--	84531	Si023633m	--	87116	Si023818m	--	78869	Si021490m	K05349|0|sita:101773215|K05349 beta-glucosidase [EC:3.2.1.21] | (RefSeq) beta-glucosidase BoGH3B-like	45737	Si021876m	--	83718	Si023529m	--	98968	Si024288m	--
GZ0270	4-Pyridoxic acid	Vitamins	3:47924170	3	47924170	47.9242	1.3678e-07	0.24038	91834	Si022239m	K00912|0|sita:101756600|K00912 tetraacyldisaccharide 4'-kinase [EC:2.7.1.130] | (RefSeq) probable tetraacyldisaccharide 4'-kinase, mitochondrial	86737	Si023211m	K15208|4.00129e-123|sita:101757270|K15208 snRNA-activating protein complex subunit 1 | (RefSeq) uncharacterized LOC101757270	77914	Si024859m	--	60661	Si023163m	K06268|6.98763e-164|sita:101757667|K06268 serine/threonine-protein phosphatase 2B regulatory subunit | (RefSeq) calcineurin B-like protein 2	50523	Si021034m	--	40382	Si021292m	--	37353	Si021918m	--	22108	Si025266m	--	12109	Si022361m	K18151|0|sita:101760265|K18151 ureidoglycolate amidohydrolase [EC:3.5.1.116] | (RefSeq) probable ureidoglycolate hydrolase	5666	Si021776m	K13162|0|sita:101760669|K13162 poly(rC)-binding protein 2/3/4 | (RefSeq) flowering locus K homology domain	985	Si024478m	K14137|0|sita:101761733|K14137 protein prenyltransferase alpha subunit repeat containing protein 1 | (RefSeq) protein prenyltransferase alpha subunit repeat-containing protein 1-B	36860	Si024311m	--	56220	Si025089m	--	73587	Si024602m
GZ0270	4-Pyridoxic acid	Vitamins	4:28832719	4	28832719	28.8327	2.5328e-07	0.22997	64441	Si006538m	--	41540	Si006230m	--	9007	Si007405m	--	6609	Si007840m	--	26760	Si007966m	--	49356	Si008239m	--	82292	Si007718m	--	82292	Si007672m	--	85166	Si007709m	--	90047	Si007266m	K07904|3.06374e-156|sita:101754999|K07904 Ras-related protein Rab-11A | (RefSeq) ras-related protein RIC2	84361	Si007712m	--	84361	Si007711m	--	84361	Si007710m	--
GZ0270	4-Pyridoxic acid	Vitamins	4:34845819	4	34845819	34.8458	1.0527e-07	0.24484	83982	Si006405m	--	77094	Si009108m	--	74047	Si008017m	--	73410	Si007798m	--	69983	Si007745m	--	54893	Si008226m	--	39430	Si006350m	--	15231	Si005761m	--	8368	Si006682m	K15275|0|sita:101780283|K15275 solute carrier family 35 (UDP-galactose transporter), member B1 | (RefSeq) UDP-galactose/UDP-glucose transporter 3-like	6846	Si007834m	--	10794	Si006334m	--	26317	Si007421m	K03627|7.25124e-92|sita:101782550|K03627 putative transcription factor | (RefSeq) multiprotein-bridging factor 1c	26317	Si007472m	K03627|1.98665e-77|sita:101782550|K03627 putative transcription factor | (RefSeq) multiprotein-bridging factor 1c	30140	Si006508m
GZ0270	4-Pyridoxic acid	Vitamins	6:4947791	6	4947791	4.94779	2.6394e-08	0.26864	96008	Si013431m	--	92197	Si013419m	--	78435	Si014928m	--	69840	Si013761m	K10046|0|sita:101778042|K10046 GDP-D-mannose 3', 5'-epimerase [EC:5.1.3.18 5.1.3.-] | (RefSeq) GDP-mannose 3,5-epimerase 1-like	69840	Si013890m	K10046|0|sita:101778042|K10046 GDP-D-mannose 3', 5'-epimerase [EC:5.1.3.18 5.1.3.-] | (RefSeq) GDP-mannose 3,5-epimerase 1-like	58264	Si014047m	K03141|2.01094e-159|dosa:Os08t0338200-01|K03141 transcription initiation factor TFIIH subunit 1 | (RAP-DB) Os08g0338200; Kelch related domain containing protein.	38227	Si015752m	K05658|0|sita:101779911|K05658 ATP-binding cassette, subfamily B (MDR/TAP), member 1 [EC:3.6.3.44] | (RefSeq) ABC transporter B family member 19-like	54459	Si015432m	--	69375	Si015346m	--	80336	Si014919m	--	79806	Si013446m	K03141|0|sita:101777343|K03141 transcription initiation factor TFIIH subunit 1 | (RefSeq) probable RNA polymerase II transcription factor B subunit 1-1	45726	Si014932m	K05658|0|sita:101779246|K05658 ATP-binding cassette, subfamily B (MDR/TAP), member 1 [EC:3.6.3.44] | (RefSeq) ABC transporter B family member 10-like	22394	Si013141m	--	13022	Si014274m
GZ0270	4-Pyridoxic acid	Vitamins	8:38205045	8	38205045	38.205	3.6424e-07	0.22387	92440	Si027988m	--	79853	Si027577m	--	69351	Si026112m	K10901|0|sita:101760261|K10901 bloom syndrome protein [EC:3.6.4.12] | (RefSeq) ATP-dependent DNA helicase Q-like 1	41165	Si027994m	--	40583	Si027940m	K10532|1.02583e-30|sita:101769170|K10532 heparan-alpha-glucosaminide N-acetyltransferase [EC:2.3.1.78] | (RefSeq) heparan-alpha-glucosaminide N-acetyltransferase-like	38524	Si027918m	--	34466	Si026557m	--	25174	Si026218m	--	21486	Si026851m	--	22727	Si027534m	--	20335	Si027827m	--	15286	Si026846m	--	11546	Si028487m	--	1629	Si027447m
GZ0270	4-Pyridoxic acid	Vitamins	8:38403543	8	38403543	38.4035	3.572e-07	0.2242	89413	Si027523m	--	46828	Si027537m	--	80981	Si028334m	--
GZ0270	4-Pyridoxic acid	Vitamins	9:25739214	9	25739214	25.7392	1.3562e-07	0.24053	48475	Si035590m	K19861|0|sita:101761872|K19861 benzyl alcohol O-benzoyltransferase [EC:2.3.1.196 2.3.1.232] | (RefSeq) benzyl alcohol O-benzoyltransferase-like
GZ0281	unknown	unknown	9:9808572	9	9808572	9.80857	1.6498e-07	0.22876	96982	Si034668m	--	93182	Si036443m	--	63971	Si034539m	K10624|0|sita:101754710|K10624 E3 ubiquitin-protein ligase RBBP6 [EC:2.3.2.27] | (RefSeq) uncharacterized LOC101754710	61813	Si038936m	--	60432	Si037632m	K02639|1.21425e-92|sita:101756065|K02639 ferredoxin | (RefSeq) ferredoxin-2	52519	Si038830m	--	47399	Si038955m	--	40046	Si038001m	--	33838	Si038805m	K03120|5.97036e-143|sita:101756873|K03120 transcription initiation factor TFIID TATA-box-binding protein | (RefSeq) TATA-box-binding protein 2	34624	Si040466m	--	25857	Si038389m	--	25734	Si038324m	K02552|8.34341e-09|sita:101781411|K02552 menaquinone-specific isochorismate synthase [EC:5.4.4.2] | (RefSeq) isochorismate synthase 2, chloroplastic-like	23155	Si038233m	K16570|3.16282e-32|zma:100280166|K16570 gamma-tubulin complex component 3 | (RefSeq) GRMZM2G096092; uncharacterized LOC100280166	21382	Si039888m
GZ0281	unknown	unknown	9:35981960	9	35981960	35.982	1.629e-07	0.22896	97419	Si039052m	--	90494	Si036911m	K11855|8.61358e-144|zma:103638897|K11855 ubiquitin carboxyl-terminal hydrolase 36/42 [EC:3.4.19.12] | (RefSeq) GRMZM2G447056; ubiquitin carboxyl-terminal hydrolase 25-like	73118	Si039684m	--	66444	Si038712m	--	63922	Si038881m	--	57446	Si035718m	--	55917	Si037805m	--	37298	Si039025m	K10756|0|sita:101758264|K10756 replication factor C subunit 3/5 | (RefSeq) uncharacterized LOC101758264	830	Si040434m	--	436	Si037741m	--	4661	ID=gene:Si035158m.g	NA	4661	Si035158m	K07562|0|sita:101775935|K07562 nonsense-mediated mRNA decay protein 3 | (RefSeq) 60S ribosomal export protein NMD3	14798	Si039140m	K15109|0|sita:101776743|K15109 solute carrier family 25 (mitochondrial carnitine/acylcarnitine transporter), member 20/29 | (RefSeq) mitochondrial carnitine/acylcarnitine carrier-like protein	21835	Si037529m
GZ0386	unknown	unknown	3:21389603	3	21389603	21.3896	3.545e-07	0.1731	84230	Si023850m	K18177|5.22245e-44|zma:100275831|K18177 cytochrome c oxidase assembly factor 4 | (RefSeq) uncharacterized LOC100275831	79804	Si023107m	--	79804	Si023111m	--	79804	Si023106m	--	77772	Si024616m	--	69249	Si021844m	K15032|0|sita:101763760|K15032 mTERF domain-containing protein, mitochondrial | (RefSeq) uncharacterized LOC101763760	64648	Si024629m	K15032|0|sita:101764159|K15032 mTERF domain-containing protein, mitochondrial | (RefSeq) uncharacterized LOC101764159	62827	Si025607m	--	53992	Si024302m	--	45647	Si022407m	K15032|9.36731e-102|osa:4338741|K15032 mTERF domain-containing protein, mitochondrial | (RefSeq) uncharacterized LOC4338741	41746	Si023083m	K09875|8.62049e-124|sita:101764568|K09875 aquaporin SIP | (RefSeq) aquaporin SIP1-2	25735	Si025091m	--	317	Si022439m	--	3640	Si022983m
GZ0386	unknown	unknown	7:19732460	7	19732460	19.7325	2.546e-07	0.17738	99501	Si012868m	--	97417	Si012269m	--	93704	Si011384m	--	77985	Si012666m	--	65934	Si009650m	K06620|0|sita:101756711|K06620 transcription factor E2F3 | (RefSeq) transcription factor E2FB-like	49516	Si012657m	--	42229	Si011024m	--	29047	Si012669m	--	12596	Si011684m	--	2878	Si012592m	--	17131	Si009548m	--	21894	Si011629m	--	34358	Si011798m	--	48522	Si012827m
GZ0386	unknown	unknown	7:26101796	7	26101796	26.1018	1.1879e-07	0.1873	95140	Si010232m	--	90341	Si009946m	K01369|0|sita:101773432|K01369 legumain [EC:3.4.22.34] | (RefSeq) vacuolar-processing enzyme beta-isozyme 1	88383	Si011674m	--	84397	Si009698m	K09553|0|sita:101774932|K09553 stress-induced-phosphoprotein 1 | (RefSeq) hsp70-Hsp90 organizing protein-like	78989	Si009422m	K02355|0|sita:101774543|K02355 elongation factor G | (RefSeq) elongation factor G-2, chloroplastic	77043	Si013089m	--	76640	Si011989m	--	69281	Si010943m	--	61463	Si009859m	K08331|0|sita:101776144|K08331 autophagy-related protein 13 | (RefSeq) autophagy-related protein 13a-like	54405	Si009288m	K11498|0|sbi:SORBI_06g023880|K11498 centromeric protein E | (RefSeq) SORBIDRAFT_06g023880, Sb06g023880; hypothetical protein	53598	Si009281m	K11498|0|sbi:SORBI_06g023880|K11498 centromeric protein E | (RefSeq) SORBIDRAFT_06g023880, Sb06g023880; hypothetical protein	44389	Si011177m	--	44389	Si011369m	--	44389	Si011414m
GZ0386	unknown	unknown	9:8363632	9	8363632	8.36363	1.481e-09	0.24645	98588	Si038483m	--	95739	Si035385m	K13692|0|sita:101783925|K13692 UDP-glucose:(indol-3-yl)acetate beta-D-glucosyltransferase [EC:2.4.1.121] | (RefSeq) indole-3-acetate beta-glucosyltransferase-like	91011	Si037694m	--	90324	Si037693m	--	90324	Si037698m	--	72470	Si040787m	--	65443	Si039691m	K02971|8.53323e-54|sita:101769595|K02971 small subunit ribosomal protein S21e | (RefSeq) 40S ribosomal protein S21-like	58692	Si037787m	--	50446	Si034769m	K20843|0|sita:101784330|K20843 hydroxyproline O-galactosyltransferase 2/3/4/5/6 [EC:2.4.1.-] | (RefSeq) probable beta-1,3-galactosyltransferase 18	43126	Si035176m	--	41147	Si039596m	--	37184	Si035772m	--	32392	Si040320m	--	32081	Si038603m
GZ0389	unknown	unknown	4:15167611	4	15167611	15.1676	2.9381e-07	0.18325	83548	Si008188m	--	21852	Si008190m	--	9722	Si008332m	--	5201	Si008301m	--	45107	Si006233m	--	55236	Si007454m	--	76938	Si006117m	K16732|0|sita:101773239|K16732 protein regulator of cytokinesis 1 | (RefSeq) 65-kDa microtubule-associated protein 1	88217	Si006194m	K12199|0|sita:101773649|K12199 vacuolar protein sorting-associated protein VTA1 | (RefSeq) protein HOMOLOG OF MAMMALIAN LYST-INTERACTING PROTEIN 5	49973	Si007080m	--	98066	Si005899m	--	98066	Si005905m	--
GZ0389	unknown	unknown	6:18153422	6	18153422	18.1534	7.0709e-09	0.27153	84019	Si014392m	--	70668	Si013466m	--	54326	Si013817m	K13216|0|sita:101772338|K13216 nuclear inhibitor of protein phosphatase 1 [EC:3.1.4.-] | (RefSeq) uncharacterized LOC101772338	59928	Si015856m	--	58632	Si016002m	--	49191	Si015536m	--	47106	Si015275m	--
GZ0389	unknown	unknown	6:18226818	6	18226818	18.2268	1.7273e-08	0.25696	32438	Si013637m	--	42807	Si013520m	K01951|0|sita:101773563|K01951 GMP synthase (glutamine-hydrolysing) [EC:6.3.5.2] | (RefSeq) GMP synthase [glutamine-hydrolyzing]	48874	Si015355m	--	72150	Si015145m	--	79607	Si013390m	K13648|0|sita:101773974|K13648 alpha-1,4-galacturonosyltransferase [EC:2.4.1.43] | (RefSeq) probable galacturonosyltransferase 4	84489	Si015824m	--	86003	Si015477m	--
GZ0393	unknown	unknown	7:10730002	7	10730002	10.73	1.0465e-07	0.19015	52069	Si011513m	--	49546	Si011488m	--	11388	Si011555m	--	22635	Si011486m	--	29379	Si011503m	--	74273	Si009501m	--	85885	Si009620m	--
GZ0401	unknown	unknown	8:32002290	8	32002290	32.0023	4.0142e-12	0.41411	95235	Si027232m	--	87785	Si027763m	--	80658	Si027165m	--	42893	Si028372m	--	18095	Si027028m	--	7119	Si026632m	--	1374	Si027695m	--	5521	Si027032m	--	14343	Si026638m	--	31992	Si027839m	--	33442	Si028046m	--	46708	Si027855m	--	87267	Si026213m	--
GZ0438	Neochlorogenic acid (5-O-Caffeoylquinic acid)	Quinate and its derivatives	2:15895932	2	15895932	15.8959	6.7183e-08	0.25429	81738	Si031887m	K13945|1.833e-39|nnu:104610061|K13945 LOB domain-containing protein 29 | (RefSeq) LOB domain-containing protein 29	73176	Si031274m	--	65633	Si029457m	--	27555	Si029786m	--	25481	Si031491m	--	24912	Si033693m	--	22607	Si032391m	--
GZ0446	3-O-p-coumaroyl quinic acid O-hexoside	Quinate and its derivatives	3:24534881	3	24534881	24.5349	2.8565e-07	0.20757	97271	Si023410m	--	92156	Si024261m	--	47329	Si024758m	--	26189	Si023417m	--	16658	Si021344m	K10527|0|sita:101774575|K10527 enoyl-CoA hydratase/3-hydroxyacyl-CoA dehydrogenase [EC:4.2.1.17 1.1.1.35 1.1.1.211] | (RefSeq) glyoxysomal fatty acid beta-oxidation multifunctional protein MFP-a-like	21385	Si024020m	--	9248	Si023329m	--	67496	Si023291m	--	86312	Si023303m	--
GZ0446	3-O-p-coumaroyl quinic acid O-hexoside	Quinate and its derivatives	9:9361559	9	9361559	9.36156	5.7649e-09	0.26897	89692	Si040568m	--	86935	Si039325m	--	58944	Si037854m	K07943|1.93052e-71|sita:101763524|K07943 ADP-ribosylation factor-like protein 2 | (RefSeq) ADP-ribosylation factor-like protein 2	57915	Si040574m	--	48819	Si038296m	--	28931	Si038957m	--	16361	Si036125m	--	13399	Si038482m	--	12538	Si038253m	--	1866	Si036495m	K19042|1.9717e-174|sita:101772536|K19042 E3 ubiquitin-protein ligase BOI and related proteins [EC:2.3.2.27] | (RefSeq) probable BOI-related E3 ubiquitin-protein ligase 3	4096	Si040456m	--	12849	Si039555m	--	14275	Si040218m	--	15223	Si039945m
GZ0446	3-O-p-coumaroyl quinic acid O-hexoside	Quinate and its derivatives	9:10534825	9	10534825	10.5348	5.9652e-11	0.25634	91072	Si036471m	K09422|0|sita:101753787|K09422 myb proto-oncogene protein, plant | (RefSeq) single myb histone 6	89840	Si036604m	K09422|0|sita:101753787|K09422 myb proto-oncogene protein, plant | (RefSeq) single myb histone 6	73566	Si034783m	K03294|0|sita:105913612|K03294 basic amino acid/polyamine antiporter, APA family | (RefSeq) cationic amino acid transporter 1	66918	Si035294m	K14793|0|sita:101754858|K14793 ribosomal RNA-processing protein 9 | (RefSeq) U3 snoRNP-associated protein-like YAOH	60617	Si039009m	--	7541	Si037525m	K20818|6.22847e-71|sita:101756067|K20818 KxDL motif-containing protein 1 | (RefSeq) kxDL motif-containing protein 1	4060	Si039102m	--	12406	Si039143m	--	14000	Si038443m	--	17738	Si039344m	--	18280	Si039434m	--	24577	Si035798m	K10752|0|sita:101756748|K10752 histone-binding protein RBBP4 | (RefSeq) histone-binding protein MSI1 homolog	36259	Si035795m	--	38062	Si035867m
GZ0448	unknown	unknown	6:9953602	6	9953602	9.9536	7.3713e-08	0.22046	70156	Si013176m	--	54838	Si015157m	--	46249	Si015342m	--	25089	Si014534m	K02135|5.12708e-37|sbi:SORBI_03g027470|K02135 F-type H+-transporting ATPase subunit epsilon | (RefSeq) SORBIDRAFT_03g027470, Sb03g027470; hypothetical protein	25089	Si014525m	K02135|3.68115e-41|zma:542589|K02135 F-type H+-transporting ATPase subunit epsilon | (RefSeq) meatpase, GRMZM2G157758; mitochondrial F1F0 ATP synthase epsilon subunit	14945	Si013172m	--	14350	Si015882m	--
GZ0448	unknown	unknown	6:26728021	6	26728021	26.728	3.028e-07	0.19947	63887	Si015135m	K00485|0|sita:101776529|K00485 dimethylaniline monooxygenase (N-oxide forming) [EC:1.14.13.8] | (RefSeq) probable flavin-containing monooxygenase 1	3507	Si013551m	K00485|0|sita:101776942|K00485 dimethylaniline monooxygenase (N-oxide forming) [EC:1.14.13.8] | (RefSeq) probable flavin-containing monooxygenase 1	57769	Si016044m	--	66102	Si015082m	--	71322	Si014444m	--	73802	Si014949m	--
GZ0457	Cyanidin O-syringic acid	Anthocyanins	5:43546119	5	43546119	43.5461	4.0673e-09	0.25838	88285	Si001028m	K12373|0|sita:101784879|K12373 hexosaminidase [EC:3.2.1.52] | (RefSeq) beta-hexosaminidase 3-like	83654	Si005178m	K01184|0|sita:106804375|K01184 polygalacturonase [EC:3.2.1.15] | (RefSeq) polygalacturonase-like	80630	Si001541m	--	60560	Si004423m	--	59047	Si004875m	--	56746	Si002755m	--	50155	Si005641m	--	47027	Si002805m	K19882|4.46134e-156|sita:101786480|K19882 O-palmitoleoyl-L-serine hydrolase [EC:3.1.1.98] | (RefSeq) pectin acetylesterase 5-like	37788	Si004669m	K19882|1.409e-164|sita:101753135|K19882 O-palmitoleoyl-L-serine hydrolase [EC:3.1.1.98] | (RefSeq) pectin acetylesterase 5-like	33437	Si002361m	K19882|4.91622e-176|sita:101753135|K19882 O-palmitoleoyl-L-serine hydrolase [EC:3.1.1.98] | (RefSeq) pectin acetylesterase 5-like	33437	Si002502m	K19882|3.75583e-149|sita:101753135|K19882 O-palmitoleoyl-L-serine hydrolase [EC:3.1.1.98] | (RefSeq) pectin acetylesterase 5-like	26233	Si001587m	K19882|0|sita:101786873|K19882 O-palmitoleoyl-L-serine hydrolase [EC:3.1.1.98] | (RefSeq) pectin acetylesterase 5-like	26233	Si002101m	K19882|0|sita:101786873|K19882 O-palmitoleoyl-L-serine hydrolase [EC:3.1.1.98] | (RefSeq) pectin acetylesterase 5-like	19852	Si003916m
GZ0457	Cyanidin O-syringic acid	Anthocyanins	7:26879051	7	26879051	26.8791	1.0628e-08	0.27558	93689	Si011270m	--	86525	Si010537m	K12235|0|sita:101775337|K12235 serine racemase [EC:5.1.1.18] | (RefSeq) serine racemase	86525	Si010644m	K12235|1.61777e-173|sita:101775337|K12235 serine racemase [EC:5.1.1.18] | (RefSeq) serine racemase	66141	Si009257m	K17686|0|sita:101776417|K17686 Cu+-exporting ATPase [EC:3.6.3.54] | (RefSeq) probable copper-transporting ATPase HMA5	62491	Si010900m	K00432|4.67577e-119|sbi:SORBI_06g024920|K00432 glutathione peroxidase [EC:1.11.1.9] | (RefSeq) SORBIDRAFT_06g024920, Sb06g024920; hypothetical protein	48816	Si010366m	K13495|2.41511e-113|osa:4336630|K13495 cis-zeatin O-glucosyltransferase [EC:2.4.1.215] | (RefSeq) cis-zeatin O-glucosyltransferase 1	39591	Si010040m	K13495|0|sita:101777646|K13495 cis-zeatin O-glucosyltransferase [EC:2.4.1.215] | (RefSeq) putative cis-zeatin O-glucosyltransferase	36733	Si012438m	--	29129	Si012135m	K13495|0|sbi:SORBI_06g024950|K13495 cis-zeatin O-glucosyltransferase [EC:2.4.1.215] | (RefSeq) SORBIDRAFT_06g024950, Sb06g024950; hypothetical protein	26216	Si012663m	K13495|0|sita:101764819|K13495 cis-zeatin O-glucosyltransferase [EC:2.4.1.215] | (RefSeq) putative cis-zeatin O-glucosyltransferase	21986	Si010045m	K13495|0|sbi:SORBI_06g024960|K13495 cis-zeatin O-glucosyltransferase [EC:2.4.1.215] | (RefSeq) SORBIDRAFT_06g024960, Sb06g024960; hypothetical protein	15592	Si010032m	K13495|0|sita:101778864|K13495 cis-zeatin O-glucosyltransferase [EC:2.4.1.215] | (RefSeq) putative cis-zeatin O-glucosyltransferase	6079	Si010053m	--	1388	Si009736m
GZ0460	Protocatechuic acid O-glucoside	Benzoic acid derivatives	4:913477	4	913477	0.913477	1.7586e-08	0.2649	83586	Si007294m	--	83411	Si009030m	--	80517	Si007259m	--	46580	Si006307m	--	38785	Si006415m	--	30472	Si006459m	--	25306	Si007526m	--	20088	Si005864m	--	17170	Si008029m	--	7449	Si008311m	--	912876	Si008302m	--	6606	Si006301m	--	29211	Si006395m	--	32300	Si007810m
GZ0471	unknown	unknown	5:1989187	5	1989187	1.98919	4.9996e-09	0.2796	97416	Si003620m	--	93903	Si002584m	--	79297	Si002247m	--	56989	Si005463m	--	51973	Si004221m	--	47308	Si004761m	--	32091	Si004708m	K21026|0|sita:101766535|K21026 acetylajmaline esterase [EC:3.1.1.80] | (RefSeq) GDSL esterase/lipase At5g45910-like	29258	Si004641m	K21026|0|sita:101766957|K21026 acetylajmaline esterase [EC:3.1.1.80] | (RefSeq) GDSL esterase/lipase At5g45910-like	20899	Si001829m	K21026|0|sita:101760834|K21026 acetylajmaline esterase [EC:3.1.1.80] | (RefSeq) GDSL esterase/lipase At5g45910-like	16557	Si003821m	K21026|1.35243e-142|sita:101760834|K21026 acetylajmaline esterase [EC:3.1.1.80] | (RefSeq) GDSL esterase/lipase At5g45910-like	13759	Si001679m	K21026|0|sita:101761892|K21026 acetylajmaline esterase [EC:3.1.1.80] | (RefSeq) GDSL esterase/lipase At5g45910-like	6086	Si005391m	--	4475	Si005115m	--	5429	Si002781m
GZ0548	1-O-p-Coumaroyl quinic acid	Quinate and its derivatives	2:15964723	2	15964723	15.9647	4.5097e-07	0.21101	96346	Si029786m	--	94272	Si031491m	--	93703	Si033693m	--	45792	Si032391m	--	64532	Si031946m	--	85785	Si030544m	K09422|0|sita:101782482|K09422 myb proto-oncogene protein, plant | (RefSeq) myb-related protein Hv1-like	94253	Si032827m	--	39724	Si032526m	--	72536	Si029179m	--
GZ0548	1-O-p-Coumaroyl quinic acid	Quinate and its derivatives	9:9361559	9	9361559	9.36156	4.2999e-07	0.21177	89692	Si040568m	--	86935	Si039325m	--	58944	Si037854m	K07943|1.93052e-71|sita:101763524|K07943 ADP-ribosylation factor-like protein 2 | (RefSeq) ADP-ribosylation factor-like protein 2	57915	Si040574m	--	48819	Si038296m	--	28931	Si038957m	--	16361	Si036125m	--	13399	Si038482m	--	12538	Si038253m	--	1866	Si036495m	K19042|1.9717e-174|sita:101772536|K19042 E3 ubiquitin-protein ligase BOI and related proteins [EC:2.3.2.27] | (RefSeq) probable BOI-related E3 ubiquitin-protein ligase 3	4096	Si040456m	--	12849	Si039555m	--	14275	Si040218m	--	15223	Si039945m
GZ0616	unknown	unknown	8:32002290	8	32002290	32.0023	2.9095e-16	0.60255	95235	Si027232m	--	87785	Si027763m	--	80658	Si027165m	--	42893	Si028372m	--	18095	Si027028m	--	7119	Si026632m	--	1374	Si027695m	--	5521	Si027032m	--	14343	Si026638m	--	31992	Si027839m	--	33442	Si028046m	--	46708	Si027855m	--	87267	Si026213m	--
GZ0629	unknown	unknown	9:8363632	9	8363632	8.36363	2.8302e-09	0.22953	98588	Si038483m	--	95739	Si035385m	K13692|0|sita:101783925|K13692 UDP-glucose:(indol-3-yl)acetate beta-D-glucosyltransferase [EC:2.4.1.121] | (RefSeq) indole-3-acetate beta-glucosyltransferase-like	91011	Si037694m	--	90324	Si037693m	--	90324	Si037698m	--	72470	Si040787m	--	65443	Si039691m	K02971|8.53323e-54|sita:101769595|K02971 small subunit ribosomal protein S21e | (RefSeq) 40S ribosomal protein S21-like	58692	Si037787m	--	50446	Si034769m	K20843|0|sita:101784330|K20843 hydroxyproline O-galactosyltransferase 2/3/4/5/6 [EC:2.4.1.-] | (RefSeq) probable beta-1,3-galactosyltransferase 18	43126	Si035176m	--	41147	Si039596m	--	37184	Si035772m	--	32392	Si040320m	--	32081	Si038603m
GZ0633	Cyanidin O-diacetyl-hexoside-O-glyceric acid	Anthocyanins	5:43546119	5	43546119	43.5461	1.773e-08	0.27622	88285	Si001028m	K12373|0|sita:101784879|K12373 hexosaminidase [EC:3.2.1.52] | (RefSeq) beta-hexosaminidase 3-like	83654	Si005178m	K01184|0|sita:106804375|K01184 polygalacturonase [EC:3.2.1.15] | (RefSeq) polygalacturonase-like	80630	Si001541m	--	60560	Si004423m	--	59047	Si004875m	--	56746	Si002755m	--	50155	Si005641m	--	47027	Si002805m	K19882|4.46134e-156|sita:101786480|K19882 O-palmitoleoyl-L-serine hydrolase [EC:3.1.1.98] | (RefSeq) pectin acetylesterase 5-like	37788	Si004669m	K19882|1.409e-164|sita:101753135|K19882 O-palmitoleoyl-L-serine hydrolase [EC:3.1.1.98] | (RefSeq) pectin acetylesterase 5-like	33437	Si002361m	K19882|4.91622e-176|sita:101753135|K19882 O-palmitoleoyl-L-serine hydrolase [EC:3.1.1.98] | (RefSeq) pectin acetylesterase 5-like	33437	Si002502m	K19882|3.75583e-149|sita:101753135|K19882 O-palmitoleoyl-L-serine hydrolase [EC:3.1.1.98] | (RefSeq) pectin acetylesterase 5-like	26233	Si001587m	K19882|0|sita:101786873|K19882 O-palmitoleoyl-L-serine hydrolase [EC:3.1.1.98] | (RefSeq) pectin acetylesterase 5-like	26233	Si002101m	K19882|0|sita:101786873|K19882 O-palmitoleoyl-L-serine hydrolase [EC:3.1.1.98] | (RefSeq) pectin acetylesterase 5-like	19852	Si003916m
GZ0633	Cyanidin O-diacetyl-hexoside-O-glyceric acid	Anthocyanins	7:26826471	7	26826471	26.8265	9.2647e-08	0.2818	99712	Si011309m	--	94241	Si011344m	--	82762	Si012273m	--	76465	Si009848m	K13783|0|sita:101773730|K13783 MFS transporter, OPA family, solute carrier family 37 (glycerol-3-phosphate transporter), member 1/2 | (RefSeq) putative glycerol-3-phosphate transporter 1	66987	Si010114m	K12844|0|sita:101774137|K12844 U4/U6 small nuclear ribonucleoprotein PRP31 | (RefSeq) U4/U6 small nuclear ribonucleoprotein Prp31-like	41109	Si011270m	--	33945	Si010537m	K12235|0|sita:101775337|K12235 serine racemase [EC:5.1.1.18] | (RefSeq) serine racemase	33945	Si010644m	K12235|1.61777e-173|sita:101775337|K12235 serine racemase [EC:5.1.1.18] | (RefSeq) serine racemase	13561	Si009257m	K17686|0|sita:101776417|K17686 Cu+-exporting ATPase [EC:3.6.3.54] | (RefSeq) probable copper-transporting ATPase HMA5	9911	Si010900m	K00432|4.67577e-119|sbi:SORBI_06g024920|K00432 glutathione peroxidase [EC:1.11.1.9] | (RefSeq) SORBIDRAFT_06g024920, Sb06g024920; hypothetical protein	2476	Si010366m	K13495|2.41511e-113|osa:4336630|K13495 cis-zeatin O-glucosyltransferase [EC:2.4.1.215] | (RefSeq) cis-zeatin O-glucosyltransferase 1	11032	Si010040m	K13495|0|sita:101777646|K13495 cis-zeatin O-glucosyltransferase [EC:2.4.1.215] | (RefSeq) putative cis-zeatin O-glucosyltransferase	15364	Si012438m	--	22105	Si012135m
GZ0633	Cyanidin O-diacetyl-hexoside-O-glyceric acid	Anthocyanins	7:26940417	7	26940417	26.9404	3.3019e-08	0.30237	98099	Si012438m	--	90495	Si012135m	K13495|0|sbi:SORBI_06g024950|K13495 cis-zeatin O-glucosyltransferase [EC:2.4.1.215] | (RefSeq) SORBIDRAFT_06g024950, Sb06g024950; hypothetical protein	87582	Si012663m	K13495|0|sita:101764819|K13495 cis-zeatin O-glucosyltransferase [EC:2.4.1.215] | (RefSeq) putative cis-zeatin O-glucosyltransferase	83352	Si010045m	K13495|0|sbi:SORBI_06g024960|K13495 cis-zeatin O-glucosyltransferase [EC:2.4.1.215] | (RefSeq) SORBIDRAFT_06g024960, Sb06g024960; hypothetical protein	76958	Si010032m	K13495|0|sita:101778864|K13495 cis-zeatin O-glucosyltransferase [EC:2.4.1.215] | (RefSeq) putative cis-zeatin O-glucosyltransferase	67445	Si010053m	--	62754	Si009736m	K15193|0|sita:101779272|K15193 protein SPT2 | (RefSeq) trichohyalin-like	57936	Si011771m	--	48451	Si012401m	--	32043	Si011768m	--	24456	Si010192m	K01068|0|sita:101781418|K01068 acyl-coenzyme A thioesterase 1/2/4 [EC:3.1.2.2] | (RefSeq) acyl-coenzyme A thioesterase 8	22353	Si012148m	--	19216	Si011331m	--	15155	Si011836m
GZ0646	Caffeic acid	Hydroxycinnamoyl derivatives	2:6118573	2	6118573	6.11857	5.5728e-09	0.27101	98546	Si032683m	--	93230	Si029833m	K20843|0|sita:101770217|K20843 hydroxyproline O-galactosyltransferase 2/3/4/5/6 [EC:2.4.1.-] | (RefSeq) probable beta-1,3-galactosyltransferase 18	86919	Si031470m	K18835|2.88889e-87|sita:101770611|K18835 WRKY transcription factor 2 | (RefSeq) probable WRKY transcription factor 2	86856	Si031469m	K18835|2.88889e-87|sita:101770611|K18835 WRKY transcription factor 2 | (RefSeq) probable WRKY transcription factor 2	87319	Si033806m	--	80619	Si031086m	K07901|3.2229e-141|sita:101771278|K07901 Ras-related protein Rab-8A | (RefSeq) ras-related protein RABE1d-like	73698	Si029173m	K20843|0|sita:101776152|K20843 hydroxyproline O-galactosyltransferase 2/3/4/5/6 [EC:2.4.1.-] | (RefSeq) probable beta-1,3-galactosyltransferase 19	40259	Si032987m	--	28211	Si032892m	--	21049	Si032882m	--	3448	Si032815m	--	15631	Si033327m	--	25502	Si032192m	--	29101	Si030442m
GZ0646	Caffeic acid	Hydroxycinnamoyl derivatives	6:28038116	6	28038116	28.0381	2.4568e-10	0.34646	63779	Si015074m	--	25846	Si014973m	--	31201	Si013994m	K09422|0|sita:101767770|K09422 myb proto-oncogene protein, plant | (RefSeq) transcription factor MYB32-like	36970	Si013903m	--	39417	Si015100m	--	42058	Si015626m	--	52015	Si013868m	--	56943	Si014351m	K08910|7.34785e-169|sita:101768994|K08910 light-harvesting complex I chlorophyll a/b binding protein 4 | (RefSeq) chlorophyll a-b binding protein P4, chloroplastic	59638	Si014251m	--
GZ0646	Caffeic acid	Hydroxycinnamoyl derivatives	6:32726605	6	32726605	32.7266	4.6927e-09	0.2738	98167	Si014855m	--	95295	Si014742m	--	91997	Si014114m	K05956|0|sita:101785975|K05956 geranylgeranyl transferase type-2 subunit beta [EC:2.5.1.60] | (RefSeq) geranylgeranyl transferase type-2 subunit beta	79302	Si014729m	--	77386	Si014783m	--	69689	Si014335m	--	62771	Si014333m	--	19850	Si014097m	--	11668	Si016012m	--	6163	Si016003m	--	679	Si014557m	--	359	Si013864m	K04460|4.64117e-175|sita:101755877|K04460 serine/threonine-protein phosphatase 5 [EC:3.1.3.16] | (RefSeq) serine/threonine-protein phosphatase 7	359	Si013575m	K04460|0|sita:101755877|K04460 serine/threonine-protein phosphatase 5 [EC:3.1.3.16] | (RefSeq) serine/threonine-protein phosphatase 7	33945	Si013308m
GZ0646	Caffeic acid	Hydroxycinnamoyl derivatives	7:35963978	7	35963978	35.964	4.3315e-09	0.29516	92253	Si010894m	K16546|1.10143e-177|sita:101780076|K16546 FGFR1 oncogene partner | (RefSeq) protein TONNEAU 1a-like	92253	Si011137m	K16546|2.27385e-124|sita:101780076|K16546 FGFR1 oncogene partner | (RefSeq) protein TONNEAU 1a-like	88762	Si010418m	K07512|0|sita:101781160|K07512 mitochondrial trans-2-enoyl-CoA reductase [EC:1.3.1.38] | (RefSeq) probable trans-2-enoyl-CoA reductase, mitochondrial	88762	Si010640m	K07512|0|sita:101781160|K07512 mitochondrial trans-2-enoyl-CoA reductase [EC:1.3.1.38] | (RefSeq) probable trans-2-enoyl-CoA reductase, mitochondrial	80214	Si012870m	--	78467	Si012474m	--	70155	Si011862m	K03539|1.79812e-68|sita:101783073|K03539 ribonuclease P/MRP protein subunit RPP1 [EC:3.1.26.5] | (RefSeq) uncharacterized LOC101783073	61476	Si009451m	K03539|0|sita:101781962|K03539 ribonuclease P/MRP protein subunit RPP1 [EC:3.1.26.5] | (RefSeq) uncharacterized LOC101781962	56529	Si010355m	K16190|0|sita:101783587|K16190 glucuronokinase [EC:2.7.1.43] | (RefSeq) glucuronokinase 1-like	53427	Si010720m	K01054|0|sita:101782364|K01054 acylglycerol lipase [EC:3.1.1.23] | (RefSeq) caffeoylshikimate esterase-like	51596	Si010515m	K01054|0|sita:101783985|K01054 acylglycerol lipase [EC:3.1.1.23] | (RefSeq) caffeoylshikimate esterase-like	43652	Si012598m	--	36216	Si009305m	K14297|0|sita:101785049|K14297 nuclear pore complex protein Nup98-Nup96 | (RefSeq) nuclear pore complex protein NUP98A-like	33266	Si011524m
GZ0658	unknown	unknown	3:21366777	3	21366777	21.3668	7.7292e-08	0.18317	92744	Si021225m	K01006|0|sita:101760933|K01006 pyruvate, orthophosphate dikinase [EC:2.7.9.1] | (RefSeq) pyruvate, phosphate dikinase 2	92744	Si021240m	K01006|0|sita:101760933|K01006 pyruvate, orthophosphate dikinase [EC:2.7.9.1] | (RefSeq) pyruvate, phosphate dikinase 2	92744	Si021239m	K01006|0|sita:101760933|K01006 pyruvate, orthophosphate dikinase [EC:2.7.9.1] | (RefSeq) pyruvate, phosphate dikinase 2	92744	Si021174m	K01006|0|sita:101760933|K01006 pyruvate, orthophosphate dikinase [EC:2.7.9.1] | (RefSeq) pyruvate, phosphate dikinase 2	92744	Si021332m	K01006|0|sita:101760933|K01006 pyruvate, orthophosphate dikinase [EC:2.7.9.1] | (RefSeq) pyruvate, phosphate dikinase 2	87749	Si023375m	--	61404	Si023850m	K18177|5.22245e-44|zma:100275831|K18177 cytochrome c oxidase assembly factor 4 | (RefSeq) uncharacterized LOC100275831	56978	Si023107m	--	56978	Si023111m	--	56978	Si023106m	--	54946	Si024616m	--	46423	Si021844m	K15032|0|sita:101763760|K15032 mTERF domain-containing protein, mitochondrial | (RefSeq) uncharacterized LOC101763760	41822	Si024629m	K15032|0|sita:101764159|K15032 mTERF domain-containing protein, mitochondrial | (RefSeq) uncharacterized LOC101764159	40001	Si025607m
GZ0658	unknown	unknown	3:21397292	3	21397292	21.3973	5.912e-08	0.18652	91919	Si023850m	K18177|5.22245e-44|zma:100275831|K18177 cytochrome c oxidase assembly factor 4 | (RefSeq) uncharacterized LOC100275831	87493	Si023107m	--	87493	Si023111m	--	87493	Si023106m	--	85461	Si024616m	--	76938	Si021844m	K15032|0|sita:101763760|K15032 mTERF domain-containing protein, mitochondrial | (RefSeq) uncharacterized LOC101763760	72337	Si024629m	K15032|0|sita:101764159|K15032 mTERF domain-containing protein, mitochondrial | (RefSeq) uncharacterized LOC101764159	70516	Si025607m	--	61681	Si024302m	--	53336	Si022407m	K15032|9.36731e-102|osa:4338741|K15032 mTERF domain-containing protein, mitochondrial | (RefSeq) uncharacterized LOC4338741	49435	Si023083m	K09875|8.62049e-124|sita:101764568|K09875 aquaporin SIP | (RefSeq) aquaporin SIP1-2	33424	Si025091m	--	8006	Si022439m	--	478	Si022983m
GZ0658	unknown	unknown	3:43542618	3	43542618	43.5426	8.4327e-08	0.18208	58932	Si023827m	--	51730	Si024202m	--	37370	Si021838m	--	41349	Si023829m	--	61462	Si023843m	--	80299	Si024610m	--
GZ0658	unknown	unknown	7:19732460	7	19732460	19.7325	1.5697e-08	0.20331	99501	Si012868m	--	97417	Si012269m	--	93704	Si011384m	--	77985	Si012666m	--	65934	Si009650m	K06620|0|sita:101756711|K06620 transcription factor E2F3 | (RefSeq) transcription factor E2FB-like	49516	Si012657m	--	42229	Si011024m	--	29047	Si012669m	--	12596	Si011684m	--	2878	Si012592m	--	17131	Si009548m	--	21894	Si011629m	--	34358	Si011798m	--	48522	Si012827m
GZ0658	unknown	unknown	7:26101796	7	26101796	26.1018	1.8025e-07	0.17265	95140	Si010232m	--	90341	Si009946m	K01369|0|sita:101773432|K01369 legumain [EC:3.4.22.34] | (RefSeq) vacuolar-processing enzyme beta-isozyme 1	88383	Si011674m	--	84397	Si009698m	K09553|0|sita:101774932|K09553 stress-induced-phosphoprotein 1 | (RefSeq) hsp70-Hsp90 organizing protein-like	78989	Si009422m	K02355|0|sita:101774543|K02355 elongation factor G | (RefSeq) elongation factor G-2, chloroplastic	77043	Si013089m	--	76640	Si011989m	--	69281	Si010943m	--	61463	Si009859m	K08331|0|sita:101776144|K08331 autophagy-related protein 13 | (RefSeq) autophagy-related protein 13a-like	54405	Si009288m	K11498|0|sbi:SORBI_06g023880|K11498 centromeric protein E | (RefSeq) SORBIDRAFT_06g023880, Sb06g023880; hypothetical protein	53598	Si009281m	K11498|0|sbi:SORBI_06g023880|K11498 centromeric protein E | (RefSeq) SORBIDRAFT_06g023880, Sb06g023880; hypothetical protein	44389	Si011177m	--	44389	Si011369m	--	44389	Si011414m
GZ0659	unknown	unknown	9:8363632	9	8363632	8.36363	1.742e-08	0.20547	98588	Si038483m	--	95739	Si035385m	K13692|0|sita:101783925|K13692 UDP-glucose:(indol-3-yl)acetate beta-D-glucosyltransferase [EC:2.4.1.121] | (RefSeq) indole-3-acetate beta-glucosyltransferase-like	91011	Si037694m	--	90324	Si037693m	--	90324	Si037698m	--	72470	Si040787m	--	65443	Si039691m	K02971|8.53323e-54|sita:101769595|K02971 small subunit ribosomal protein S21e | (RefSeq) 40S ribosomal protein S21-like	58692	Si037787m	--	50446	Si034769m	K20843|0|sita:101784330|K20843 hydroxyproline O-galactosyltransferase 2/3/4/5/6 [EC:2.4.1.-] | (RefSeq) probable beta-1,3-galactosyltransferase 18	43126	Si035176m	--	41147	Si039596m	--	37184	Si035772m	--	32392	Si040320m	--	32081	Si038603m
GZ0692	unknown	unknown	2:6760668	2	6760668	6.76067	1.521e-07	0.15933	64642	Si032452m	--	44997	Si033157m	--	4132	Si029282m	K01262|0|sita:101755194|K01262 Xaa-Pro aminopeptidase [EC:3.4.11.9] | (RefSeq) probable Xaa-Pro aminopeptidase P
GZ0692	unknown	unknown	8:5006517	8	5006517	5.00652	3.0872e-07	0.15138	96998	Si028142m	--	89578	Si026987m	--	86687	Si026963m	--	80206	Si025980m	--	77448	Si028529m	--	75822	Si028619m	--	70894	Si026135m	--	13224	Si026915m	--	6986	Si027383m	--	4474	Si028164m	--	2878	Si028126m	--	9866	Si028306m	--	32550	Si026914m	--	41543	Si027858m
GZ0692	unknown	unknown	9:8363632	9	8363632	8.36363	2.9526e-09	0.20506	98588	Si038483m	--	95739	Si035385m	K13692|0|sita:101783925|K13692 UDP-glucose:(indol-3-yl)acetate beta-D-glucosyltransferase [EC:2.4.1.121] | (RefSeq) indole-3-acetate beta-glucosyltransferase-like	91011	Si037694m	--	90324	Si037693m	--	90324	Si037698m	--	72470	Si040787m	--	65443	Si039691m	K02971|8.53323e-54|sita:101769595|K02971 small subunit ribosomal protein S21e | (RefSeq) 40S ribosomal protein S21-like	58692	Si037787m	--	50446	Si034769m	K20843|0|sita:101784330|K20843 hydroxyproline O-galactosyltransferase 2/3/4/5/6 [EC:2.4.1.-] | (RefSeq) probable beta-1,3-galactosyltransferase 18	43126	Si035176m	--	41147	Si039596m	--	37184	Si035772m	--	32392	Si040320m	--	32081	Si038603m
GZ0698	(S)-(-)-2-Hydroxyisocaproic acid	Organic acids	4:10445384	4	10445384	10.4454	1.4426e-08	0.25968	94083	Si005846m	--	64921	Si006067m	--	61607	Si008115m	--	50895	Si008906m	--	43847	Si007996m	--	33914	Si008199m	--	28058	Si008656m	--	17718	Si006789m	--	10567	Si007440m	K13993|2.68124e-65|sita:101771867|K13993 HSP20 family protein | (RefSeq) 16.0 kDa heat shock protein, peroxisomal-like	11813	Si006897m	--	13824	Si009105m	--	19889	Si007079m	K17991|4.19886e-179|sita:101772686|K17991 peroxygenase [EC:1.11.2.3] | (RefSeq) probable peroxygenase 4	82730	Si007899m	K17991|7.60315e-73|sita:101774317|K17991 peroxygenase [EC:1.11.2.3] | (RefSeq) probable peroxygenase 4	93619	Si007077m
GZ0703	3-O-p-Coumaroyl quinic acid	Quinate and its derivatives	2:6118573	2	6118573	6.11857	4.5264e-08	0.2125	98546	Si032683m	--	93230	Si029833m	K20843|0|sita:101770217|K20843 hydroxyproline O-galactosyltransferase 2/3/4/5/6 [EC:2.4.1.-] | (RefSeq) probable beta-1,3-galactosyltransferase 18	86919	Si031470m	K18835|2.88889e-87|sita:101770611|K18835 WRKY transcription factor 2 | (RefSeq) probable WRKY transcription factor 2	86856	Si031469m	K18835|2.88889e-87|sita:101770611|K18835 WRKY transcription factor 2 | (RefSeq) probable WRKY transcription factor 2	87319	Si033806m	--	80619	Si031086m	K07901|3.2229e-141|sita:101771278|K07901 Ras-related protein Rab-8A | (RefSeq) ras-related protein RABE1d-like	73698	Si029173m	K20843|0|sita:101776152|K20843 hydroxyproline O-galactosyltransferase 2/3/4/5/6 [EC:2.4.1.-] | (RefSeq) probable beta-1,3-galactosyltransferase 19	40259	Si032987m	--	28211	Si032892m	--	21049	Si032882m	--	3448	Si032815m	--	15631	Si033327m	--	25502	Si032192m	--	29101	Si030442m
GZ0703	3-O-p-Coumaroyl quinic acid	Quinate and its derivatives	6:32726605	6	32726605	32.7266	6.181e-08	0.20812	98167	Si014855m	--	95295	Si014742m	--	91997	Si014114m	K05956|0|sita:101785975|K05956 geranylgeranyl transferase type-2 subunit beta [EC:2.5.1.60] | (RefSeq) geranylgeranyl transferase type-2 subunit beta	79302	Si014729m	--	77386	Si014783m	--	69689	Si014335m	--	62771	Si014333m	--	19850	Si014097m	--	11668	Si016012m	--	6163	Si016003m	--	679	Si014557m	--	359	Si013864m	K04460|4.64117e-175|sita:101755877|K04460 serine/threonine-protein phosphatase 5 [EC:3.1.3.16] | (RefSeq) serine/threonine-protein phosphatase 7	359	Si013575m	K04460|0|sita:101755877|K04460 serine/threonine-protein phosphatase 5 [EC:3.1.3.16] | (RefSeq) serine/threonine-protein phosphatase 7	33945	Si013308m
GZ0706	unknown	unknown	4:14497584	4	14497584	14.4976	2.9288e-10	0.22361	9270	Si007212m	--	1178	Si007915m	--	35340	Si006851m	--	91466	Si007979m	--
GZ0710	Luteolin C-hexoside	Flavone C-glycosides	6:30616725	6	30616725	30.6167	1.3528e-07	0.21977	68366	Si013855m	--	1901	Si013755m	K01176|0|sita:101767247|K01176 alpha-amylase [EC:3.2.1.1] | (RefSeq) alpha-amylase isozyme 3B-like	8446	Si013789m	K01176|0|sita:101767641|K01176 alpha-amylase [EC:3.2.1.1] | (RefSeq) alpha-amylase isozyme 3D	21415	Si013788m	K01176|0|sita:101768040|K01176 alpha-amylase [EC:3.2.1.1] | (RefSeq) alpha-amylase isozyme 3D-like	21415	Si013704m	K01176|0|sita:101768040|K01176 alpha-amylase [EC:3.2.1.1] | (RefSeq) alpha-amylase isozyme 3D-like	41623	Si014237m	--	55139	Si015568m	--	55841	Si015984m	--	62330	Si014396m	K14499|7.5695e-121|sita:101778455|K14499 BRI1 kinase inhibitor 1 | (RefSeq) probable BRI1 kinase inhibitor 1	75935	Si013922m	--	79930	Si014909m	--	84366	Si015649m	--	88573	Si013984m	--	95844	Si015570m
GZ0725	unknown	unknown	2:6760668	2	6760668	6.76067	1.9034e-07	0.19848	64642	Si032452m	--	44997	Si033157m	--	4132	Si029282m	K01262|0|sita:101755194|K01262 Xaa-Pro aminopeptidase [EC:3.4.11.9] | (RefSeq) probable Xaa-Pro aminopeptidase P
GZ0725	unknown	unknown	3:21366533	3	21366533	21.3665	1.0523e-07	0.20695	92500	Si021225m	K01006|0|sita:101760933|K01006 pyruvate, orthophosphate dikinase [EC:2.7.9.1] | (RefSeq) pyruvate, phosphate dikinase 2	92500	Si021240m	K01006|0|sita:101760933|K01006 pyruvate, orthophosphate dikinase [EC:2.7.9.1] | (RefSeq) pyruvate, phosphate dikinase 2	92500	Si021239m	K01006|0|sita:101760933|K01006 pyruvate, orthophosphate dikinase [EC:2.7.9.1] | (RefSeq) pyruvate, phosphate dikinase 2	92500	Si021174m	K01006|0|sita:101760933|K01006 pyruvate, orthophosphate dikinase [EC:2.7.9.1] | (RefSeq) pyruvate, phosphate dikinase 2	92500	Si021332m	K01006|0|sita:101760933|K01006 pyruvate, orthophosphate dikinase [EC:2.7.9.1] | (RefSeq) pyruvate, phosphate dikinase 2	87505	Si023375m	--	61160	Si023850m	K18177|5.22245e-44|zma:100275831|K18177 cytochrome c oxidase assembly factor 4 | (RefSeq) uncharacterized LOC100275831	56734	Si023107m	--	56734	Si023111m	--	56734	Si023106m	--	54702	Si024616m	--	46179	Si021844m	K15032|0|sita:101763760|K15032 mTERF domain-containing protein, mitochondrial | (RefSeq) uncharacterized LOC101763760	41578	Si024629m	K15032|0|sita:101764159|K15032 mTERF domain-containing protein, mitochondrial | (RefSeq) uncharacterized LOC101764159	39757	Si025607m
GZ0725	unknown	unknown	8:5006517	8	5006517	5.00652	3.7219e-07	0.18897	96998	Si028142m	--	89578	Si026987m	--	86687	Si026963m	--	80206	Si025980m	--	77448	Si028529m	--	75822	Si028619m	--	70894	Si026135m	--	13224	Si026915m	--	6986	Si027383m	--	4474	Si028164m	--	2878	Si028126m	--	9866	Si028306m	--	32550	Si026914m	--	41543	Si027858m
GZ0726	unknown	unknown	2:6760668	2	6760668	6.76067	8.7868e-08	0.187	64642	Si032452m	--	44997	Si033157m	--	4132	Si029282m	K01262|0|sita:101755194|K01262 Xaa-Pro aminopeptidase [EC:3.4.11.9] | (RefSeq) probable Xaa-Pro aminopeptidase P
GZ0726	unknown	unknown	8:5006517	8	5006517	5.00652	5.3684e-08	0.19335	96998	Si028142m	--	89578	Si026987m	--	86687	Si026963m	--	80206	Si025980m	--	77448	Si028529m	--	75822	Si028619m	--	70894	Si026135m	--	13224	Si026915m	--	6986	Si027383m	--	4474	Si028164m	--	2878	Si028126m	--	9866	Si028306m	--	32550	Si026914m	--	41543	Si027858m
GZ0733	unknown	unknown	2:6760668	2	6760668	6.76067	8.1755e-10	0.23805	64642	Si032452m	--	44997	Si033157m	--	4132	Si029282m	K01262|0|sita:101755194|K01262 Xaa-Pro aminopeptidase [EC:3.4.11.9] | (RefSeq) probable Xaa-Pro aminopeptidase P
GZ0733	unknown	unknown	8:5006517	8	5006517	5.00652	5.8191e-10	0.24251	96998	Si028142m	--	89578	Si026987m	--	86687	Si026963m	--	80206	Si025980m	--	77448	Si028529m	--	75822	Si028619m	--	70894	Si026135m	--	13224	Si026915m	--	6986	Si027383m	--	4474	Si028164m	--	2878	Si028126m	--	9866	Si028306m	--	32550	Si026914m	--	41543	Si027858m
GZ0741	unknown	unknown	9:8363632	9	8363632	8.36363	2.1498e-07	0.19329	98588	Si038483m	--	95739	Si035385m	K13692|0|sita:101783925|K13692 UDP-glucose:(indol-3-yl)acetate beta-D-glucosyltransferase [EC:2.4.1.121] | (RefSeq) indole-3-acetate beta-glucosyltransferase-like	91011	Si037694m	--	90324	Si037693m	--	90324	Si037698m	--	72470	Si040787m	--	65443	Si039691m	K02971|8.53323e-54|sita:101769595|K02971 small subunit ribosomal protein S21e | (RefSeq) 40S ribosomal protein S21-like	58692	Si037787m	--	50446	Si034769m	K20843|0|sita:101784330|K20843 hydroxyproline O-galactosyltransferase 2/3/4/5/6 [EC:2.4.1.-] | (RefSeq) probable beta-1,3-galactosyltransferase 18	43126	Si035176m	--	41147	Si039596m	--	37184	Si035772m	--	32392	Si040320m	--	32081	Si038603m
GZ0747	unknown	unknown	8:4327142	8	4327142	4.32714	2.9082e-07	0.14946	92319	Si027332m	--	81354	Si026498m	--	72407	Si025948m	--	62031	Si025924m	--	40692	Si025984m	--	35230	Si026018m	--	21271	Si028175m	--	2139	Si026480m	K01623|0|sita:101768485|K01623 fructose-bisphosphate aldolase, class I [EC:4.1.2.13] | (RefSeq) fructose-bisphosphate aldolase, chloroplastic-like	6378	Si028632m	K13140|5.8101e-30|sita:101769156|K13140 integrator complex subunit 3 | (RefSeq) integrator complex subunit 3-like	9106	Si028364m	K17506|6.3684e-80|sita:101774627|K17506 protein phosphatase 1L [EC:3.1.3.16] | (RefSeq) probable protein phosphatase 2C 45	11366	Si026386m	K13412|0|sbi:SORBI_05g004610|K13412 calcium-dependent protein kinase [EC:2.7.11.1] | (RefSeq) SORBIDRAFT_05g004610, Sb05g004610; hypothetical protein	19521	Si028427m	K13412|7.70802e-23|sita:106804454|K13412 calcium-dependent protein kinase [EC:2.7.11.1] | (RefSeq) calcium-dependent protein kinase SK5-like	21870	Si027342m	K17506|8.04933e-52|bdi:100829318|K17506 protein phosphatase 1L [EC:3.1.3.16] | (RefSeq) probable protein phosphatase 2C 10	24341	Si028337m
GZ0747	unknown	unknown	9:8363632	9	8363632	8.36363	1.7253e-08	0.18114	98588	Si038483m	--	95739	Si035385m	K13692|0|sita:101783925|K13692 UDP-glucose:(indol-3-yl)acetate beta-D-glucosyltransferase [EC:2.4.1.121] | (RefSeq) indole-3-acetate beta-glucosyltransferase-like	91011	Si037694m	--	90324	Si037693m	--	90324	Si037698m	--	72470	Si040787m	--	65443	Si039691m	K02971|8.53323e-54|sita:101769595|K02971 small subunit ribosomal protein S21e | (RefSeq) 40S ribosomal protein S21-like	58692	Si037787m	--	50446	Si034769m	K20843|0|sita:101784330|K20843 hydroxyproline O-galactosyltransferase 2/3/4/5/6 [EC:2.4.1.-] | (RefSeq) probable beta-1,3-galactosyltransferase 18	43126	Si035176m	--	41147	Si039596m	--	37184	Si035772m	--	32392	Si040320m	--	32081	Si038603m
GZ0755	unknown	unknown	5:8452234	5	8452234	8.45223	3.2404e-09	0.29611	90502	Si000816m	--	76340	Si004091m	--	74653	Si004517m	--	33121	Si002642m	--	33121	Si002217m	--	27056	Si005452m	K07466|3.33765e-35|sbi:SORBI_03g006365|K07466 replication factor A1 | (RefSeq) SORBIDRAFT_03g006365, Sb03g006365; hypothetical protein	22067	Si004645m	--	16361	Si002553m	K15414|2.87037e-133|sita:101766796|K15414 complement component 1 Q subcomponent-binding protein, mitochondrial | (RefSeq) uncharacterized protein At2g39795, mitochondrial-like	11829	Si003641m	--	6911	Si004461m	--	9127	Si005560m	--	3555	Si003032m	--	3555	Si002977m	--	8451112	Si004320m
GZ0755	unknown	unknown	5:8649038	5	8649038	8.64904	2.4174e-08	0.26186	98896	Si005266m	--	87545	Si004647m	--	83615	Si001532m	K13065|0|sita:101772566|K13065 shikimate O-hydroxycinnamoyltransferase [EC:2.3.1.133] | (RefSeq) shikimate O-hydroxycinnamoyltransferase-like	69890	Si004969m	--	56134	Si001534m	K13065|0|sita:101772566|K13065 shikimate O-hydroxycinnamoyltransferase [EC:2.3.1.133] | (RefSeq) shikimate O-hydroxycinnamoyltransferase-like	35527	Si004401m	--	29257	Si005133m	--	7991	Si004310m	--	4662	Si001411m	--	9252	Si004823m	--	12847	Si003811m	--	59748	Si003532m	--	62078	Si000510m	--	70887	Si000946m
GZ0755	unknown	unknown	5:8688001	5	8688001	8.688	3.491e-09	0.29483	95097	Si001534m	K13065|0|sita:101772566|K13065 shikimate O-hydroxycinnamoyltransferase [EC:2.3.1.133] | (RefSeq) shikimate O-hydroxycinnamoyltransferase-like	74490	Si004401m	--	68220	Si005133m	--	46954	Si004310m	--	30824	Si001411m	--	26996	Si004823m	--	25469	Si003811m	--	20785	Si003532m	--	23115	Si000510m	--	31924	Si000946m	--	37032	Si002780m	K01803|7.99642e-138|sita:101778953|K01803 triosephosphate isomerase (TIM) [EC:5.3.1.1] | (RefSeq) triosephosphate isomerase, cytosolic	37032	Si002651m	K01803|6.27423e-169|sita:101778953|K01803 triosephosphate isomerase (TIM) [EC:5.3.1.1] | (RefSeq) triosephosphate isomerase, cytosolic	37032	Si003036m	K01803|9.57302e-117|sita:101778953|K01803 triosephosphate isomerase (TIM) [EC:5.3.1.1] | (RefSeq) triosephosphate isomerase, cytosolic	46118	Si000011m
GZ0759	Apigenin 6-C-glucoside (Isovitexin)	Flavone C-glycosides	7:26678583	7	26678583	26.6786	3.283e-07	0.12586	96651	Si010262m	--	88953	Si011275m	--	84041	Si011428m	--	82505	Si011018m	--	77089	Si009761m	K09493|0|sita:101766990|K09493 T-complex protein 1 subunit alpha | (RefSeq) T-complex protein 1 subunit alpha	66295	Si012468m	--	62540	Si011875m	--	59264	Si011944m	--	45987	Si010745m	K14709|3.76122e-149|sita:101768200|K14709 solute carrier family 39 (zinc transporter), member 1/2/3 | (RefSeq) zinc transporter 9-like	36346	Si010990m	--	34154	Si011809m	--	22560	Si012008m	--	14297	Si010615m	--	3325	Si010530m
GZ0783	Quercetin 3-O-galactoside (Hyperin)	Flavonol	7:26895975	7	26895975	26.896	3.0138e-07	0.22145	83065	Si009257m	K17686|0|sita:101776417|K17686 Cu+-exporting ATPase [EC:3.6.3.54] | (RefSeq) probable copper-transporting ATPase HMA5	79415	Si010900m	K00432|4.67577e-119|sbi:SORBI_06g024920|K00432 glutathione peroxidase [EC:1.11.1.9] | (RefSeq) SORBIDRAFT_06g024920, Sb06g024920; hypothetical protein	65740	Si010366m	K13495|2.41511e-113|osa:4336630|K13495 cis-zeatin O-glucosyltransferase [EC:2.4.1.215] | (RefSeq) cis-zeatin O-glucosyltransferase 1	56515	Si010040m	K13495|0|sita:101777646|K13495 cis-zeatin O-glucosyltransferase [EC:2.4.1.215] | (RefSeq) putative cis-zeatin O-glucosyltransferase	53657	Si012438m	--	46053	Si012135m	K13495|0|sbi:SORBI_06g024950|K13495 cis-zeatin O-glucosyltransferase [EC:2.4.1.215] | (RefSeq) SORBIDRAFT_06g024950, Sb06g024950; hypothetical protein	43140	Si012663m	K13495|0|sita:101764819|K13495 cis-zeatin O-glucosyltransferase [EC:2.4.1.215] | (RefSeq) putative cis-zeatin O-glucosyltransferase	38910	Si010045m	K13495|0|sbi:SORBI_06g024960|K13495 cis-zeatin O-glucosyltransferase [EC:2.4.1.215] | (RefSeq) SORBIDRAFT_06g024960, Sb06g024960; hypothetical protein	32516	Si010032m	K13495|0|sita:101778864|K13495 cis-zeatin O-glucosyltransferase [EC:2.4.1.215] | (RefSeq) putative cis-zeatin O-glucosyltransferase	23003	Si010053m	--	18312	Si009736m	K15193|0|sita:101779272|K15193 protein SPT2 | (RefSeq) trichohyalin-like	13494	Si011771m	--	4009	Si012401m	--	11479	Si011768m
GZ0794	Luteolin 7-O-glucoside (Cynaroside)	Flavone	3:14349356	3	14349356	14.3494	2.9879e-08	0.25744	98199	Si024243m	K05391|0|sita:101784551|K05391 cyclic nucleotide gated channel, other eukaryote | (RefSeq) cyclic nucleotide-gated ion channel 4-like	92805	Si023687m	--	86835	Si024850m	--	82806	Si022950m	--	68096	Si024339m	--	54029	Si023271m	K03809|1.74595e-134|sita:101786155|K03809 NAD(P)H dehydrogenase (quinone) [EC:1.6.5.2] | (RefSeq) NAD(P)H dehydrogenase (quinone) FQR1-like	31086	Si022548m	--	4453	Si025239m	--	2644	Si022117m	--	978	Si023317m	--	7027	Si024831m	--	9146	Si022556m	--	10768	Si021855m	--	14538	Si021892m
GZ0794	Luteolin 7-O-glucoside (Cynaroside)	Flavone	3:14346440	3	14346440	14.3464	3.0974e-09	0.29604	95283	Si024243m	K05391|0|sita:101784551|K05391 cyclic nucleotide gated channel, other eukaryote | (RefSeq) cyclic nucleotide-gated ion channel 4-like	89889	Si023687m	--	83919	Si024850m	--	79890	Si022950m	--	65180	Si024339m	--	51113	Si023271m	K03809|1.74595e-134|sita:101786155|K03809 NAD(P)H dehydrogenase (quinone) [EC:1.6.5.2] | (RefSeq) NAD(P)H dehydrogenase (quinone) FQR1-like	28170	Si022548m	--	1537	Si025239m	--	14345200	Si022117m	--	3894	Si023317m	--	9943	Si024831m	--	12062	Si022556m	--	13684	Si021855m	--	17454	Si021892m
GZ0797	unknown	unknown	3:17992563	3	17992563	17.9926	4.3636e-07	0.18526	61893	Si023748m	--	57348	Si024803m	--	45662	Si023302m	K10732|1.38866e-145|sita:101767162|K10732 GINS complex subunit 1 | (RefSeq) DNA replication complex GINS protein PSF1-like	41720	Si023484m	--	36364	Si022955m	--	38491	Si023927m	--	8649	Si025366m	--	7528	Si025497m	--	16129	Si022457m	--	34704	Si023078m	--	50127	Si024999m	--	53983	Si021283m	K17800|0|sita:101770514|K17800 LETM1 and EF-hand domain-containing protein 1, mitochondrial | (RefSeq) LETM1 and EF-hand domain-containing protein 1, mitochondrial-like	91139	Si021523m	--	68233	Si024196m
GZ0797	unknown	unknown	6:32802836	6	32802836	32.8028	2.7339e-08	0.26051	96081	Si014097m	--	87899	Si016012m	--	82394	Si016003m	--	76910	Si014557m	--	71332	Si013864m	K04460|4.64117e-175|sita:101755877|K04460 serine/threonine-protein phosphatase 5 [EC:3.1.3.16] | (RefSeq) serine/threonine-protein phosphatase 7	71332	Si013575m	K04460|0|sita:101755877|K04460 serine/threonine-protein phosphatase 5 [EC:3.1.3.16] | (RefSeq) serine/threonine-protein phosphatase 7	39184	Si013308m	K04733|0|sita:101757095|K04733 interleukin-1 receptor-associated kinase 4 [EC:2.7.11.1] | (RefSeq) probable L-type lectin-domain containing receptor kinase S.5	35444	Si015323m	--	1403	Si014085m	--	4140	Si015406m	--	8399	Si015442m	--	16894	Si014054m	K15032|0|sita:101758706|K15032 mTERF domain-containing protein, mitochondrial | (RefSeq) uncharacterized LOC101758706	18056	Si014056m	K15032|0|sita:101758706|K15032 mTERF domain-containing protein, mitochondrial | (RefSeq) uncharacterized LOC101758706	18056	Si014055m
GZ0798	unknown	unknown	3:17992563	3	17992563	17.9926	2.5535e-08	0.1979	61893	Si023748m	--	57348	Si024803m	--	45662	Si023302m	K10732|1.38866e-145|sita:101767162|K10732 GINS complex subunit 1 | (RefSeq) DNA replication complex GINS protein PSF1-like	41720	Si023484m	--	36364	Si022955m	--	38491	Si023927m	--	8649	Si025366m	--	7528	Si025497m	--	16129	Si022457m	--	34704	Si023078m	--	50127	Si024999m	--	53983	Si021283m	K17800|0|sita:101770514|K17800 LETM1 and EF-hand domain-containing protein 1, mitochondrial | (RefSeq) LETM1 and EF-hand domain-containing protein 1, mitochondrial-like	91139	Si021523m	--	68233	Si024196m
GZ0798	unknown	unknown	6:32802953	6	32802953	32.803	1.7805e-08	0.23083	96198	Si014097m	--	88016	Si016012m	--	82511	Si016003m	--	77027	Si014557m	--	71449	Si013864m	K04460|4.64117e-175|sita:101755877|K04460 serine/threonine-protein phosphatase 5 [EC:3.1.3.16] | (RefSeq) serine/threonine-protein phosphatase 7	71449	Si013575m	K04460|0|sita:101755877|K04460 serine/threonine-protein phosphatase 5 [EC:3.1.3.16] | (RefSeq) serine/threonine-protein phosphatase 7	39301	Si013308m	K04733|0|sita:101757095|K04733 interleukin-1 receptor-associated kinase 4 [EC:2.7.11.1] | (RefSeq) probable L-type lectin-domain containing receptor kinase S.5	35561	Si015323m	--	1286	Si014085m	--	4023	Si015406m	--	8282	Si015442m	--	16777	Si014054m	K15032|0|sita:101758706|K15032 mTERF domain-containing protein, mitochondrial | (RefSeq) uncharacterized LOC101758706	17939	Si014056m	K15032|0|sita:101758706|K15032 mTERF domain-containing protein, mitochondrial | (RefSeq) uncharacterized LOC101758706	17939	Si014055m
GZ0814	unknown	unknown	5:46878955	5	46878955	46.879	7.1287e-10	0.26801	92337	Si005154m	--	75653	Si003399m	K17805|1.15459e-78|sita:101770051|K17805 mitochondrial import inner membrane translocase subunit TIM16 | (RefSeq) mitochondrial import inner membrane translocase subunit tim16-like	71851	Si004378m	--	67501	Si004446m	--	66402	Si005310m	--	61027	Si002750m	--	61027	Si002753m	--	54324	Si000674m	--	47879	Si001481m	K13600|0|sita:101772993|K13600 chlorophyllide a oxygenase [EC:1.14.13.122] | (RefSeq) chlorophyllide a oxygenase, chloroplastic	47599	Si000937m	K13600|0|sita:101772993|K13600 chlorophyllide a oxygenase [EC:1.14.13.122] | (RefSeq) chlorophyllide a oxygenase, chloroplastic	47599	Si001366m	K13600|0|sita:101772993|K13600 chlorophyllide a oxygenase [EC:1.14.13.122] | (RefSeq) chlorophyllide a oxygenase, chloroplastic	45198	Si002687m	--	40545	Si001652m	--	32666	Si000886m
GZ0818	unknown	unknown	5:43546119	5	43546119	43.5461	5.2037e-09	0.24803	88285	Si001028m	K12373|0|sita:101784879|K12373 hexosaminidase [EC:3.2.1.52] | (RefSeq) beta-hexosaminidase 3-like	83654	Si005178m	K01184|0|sita:106804375|K01184 polygalacturonase [EC:3.2.1.15] | (RefSeq) polygalacturonase-like	80630	Si001541m	--	60560	Si004423m	--	59047	Si004875m	--	56746	Si002755m	--	50155	Si005641m	--	47027	Si002805m	K19882|4.46134e-156|sita:101786480|K19882 O-palmitoleoyl-L-serine hydrolase [EC:3.1.1.98] | (RefSeq) pectin acetylesterase 5-like	37788	Si004669m	K19882|1.409e-164|sita:101753135|K19882 O-palmitoleoyl-L-serine hydrolase [EC:3.1.1.98] | (RefSeq) pectin acetylesterase 5-like	33437	Si002361m	K19882|4.91622e-176|sita:101753135|K19882 O-palmitoleoyl-L-serine hydrolase [EC:3.1.1.98] | (RefSeq) pectin acetylesterase 5-like	33437	Si002502m	K19882|3.75583e-149|sita:101753135|K19882 O-palmitoleoyl-L-serine hydrolase [EC:3.1.1.98] | (RefSeq) pectin acetylesterase 5-like	26233	Si001587m	K19882|0|sita:101786873|K19882 O-palmitoleoyl-L-serine hydrolase [EC:3.1.1.98] | (RefSeq) pectin acetylesterase 5-like	26233	Si002101m	K19882|0|sita:101786873|K19882 O-palmitoleoyl-L-serine hydrolase [EC:3.1.1.98] | (RefSeq) pectin acetylesterase 5-like	19852	Si003916m
GZ0818	unknown	unknown	7:26896264	7	26896264	26.8963	4.5131e-09	0.28298	83354	Si009257m	K17686|0|sita:101776417|K17686 Cu+-exporting ATPase [EC:3.6.3.54] | (RefSeq) probable copper-transporting ATPase HMA5	79704	Si010900m	K00432|4.67577e-119|sbi:SORBI_06g024920|K00432 glutathione peroxidase [EC:1.11.1.9] | (RefSeq) SORBIDRAFT_06g024920, Sb06g024920; hypothetical protein	66029	Si010366m	K13495|2.41511e-113|osa:4336630|K13495 cis-zeatin O-glucosyltransferase [EC:2.4.1.215] | (RefSeq) cis-zeatin O-glucosyltransferase 1	56804	Si010040m	K13495|0|sita:101777646|K13495 cis-zeatin O-glucosyltransferase [EC:2.4.1.215] | (RefSeq) putative cis-zeatin O-glucosyltransferase	53946	Si012438m	--	46342	Si012135m	K13495|0|sbi:SORBI_06g024950|K13495 cis-zeatin O-glucosyltransferase [EC:2.4.1.215] | (RefSeq) SORBIDRAFT_06g024950, Sb06g024950; hypothetical protein	43429	Si012663m	K13495|0|sita:101764819|K13495 cis-zeatin O-glucosyltransferase [EC:2.4.1.215] | (RefSeq) putative cis-zeatin O-glucosyltransferase	39199	Si010045m	K13495|0|sbi:SORBI_06g024960|K13495 cis-zeatin O-glucosyltransferase [EC:2.4.1.215] | (RefSeq) SORBIDRAFT_06g024960, Sb06g024960; hypothetical protein	32805	Si010032m	K13495|0|sita:101778864|K13495 cis-zeatin O-glucosyltransferase [EC:2.4.1.215] | (RefSeq) putative cis-zeatin O-glucosyltransferase	23292	Si010053m	--	18601	Si009736m	K15193|0|sita:101779272|K15193 protein SPT2 | (RefSeq) trichohyalin-like	13783	Si011771m	--	4298	Si012401m	--	11190	Si011768m
GZ0824	Quercetin-O-acetylhexoside	Flavonol	5:43546119	5	43546119	43.5461	1.0658e-09	0.2816	88285	Si001028m	K12373|0|sita:101784879|K12373 hexosaminidase [EC:3.2.1.52] | (RefSeq) beta-hexosaminidase 3-like	83654	Si005178m	K01184|0|sita:106804375|K01184 polygalacturonase [EC:3.2.1.15] | (RefSeq) polygalacturonase-like	80630	Si001541m	--	60560	Si004423m	--	59047	Si004875m	--	56746	Si002755m	--	50155	Si005641m	--	47027	Si002805m	K19882|4.46134e-156|sita:101786480|K19882 O-palmitoleoyl-L-serine hydrolase [EC:3.1.1.98] | (RefSeq) pectin acetylesterase 5-like	37788	Si004669m	K19882|1.409e-164|sita:101753135|K19882 O-palmitoleoyl-L-serine hydrolase [EC:3.1.1.98] | (RefSeq) pectin acetylesterase 5-like	33437	Si002361m	K19882|4.91622e-176|sita:101753135|K19882 O-palmitoleoyl-L-serine hydrolase [EC:3.1.1.98] | (RefSeq) pectin acetylesterase 5-like	33437	Si002502m	K19882|3.75583e-149|sita:101753135|K19882 O-palmitoleoyl-L-serine hydrolase [EC:3.1.1.98] | (RefSeq) pectin acetylesterase 5-like	26233	Si001587m	K19882|0|sita:101786873|K19882 O-palmitoleoyl-L-serine hydrolase [EC:3.1.1.98] | (RefSeq) pectin acetylesterase 5-like	26233	Si002101m	K19882|0|sita:101786873|K19882 O-palmitoleoyl-L-serine hydrolase [EC:3.1.1.98] | (RefSeq) pectin acetylesterase 5-like	19852	Si003916m
GZ0824	Quercetin-O-acetylhexoside	Flavonol	7:26846042	7	26846042	26.846	1.2123e-09	0.31427	96036	Si009848m	K13783|0|sita:101773730|K13783 MFS transporter, OPA family, solute carrier family 37 (glycerol-3-phosphate transporter), member 1/2 | (RefSeq) putative glycerol-3-phosphate transporter 1	86558	Si010114m	K12844|0|sita:101774137|K12844 U4/U6 small nuclear ribonucleoprotein PRP31 | (RefSeq) U4/U6 small nuclear ribonucleoprotein Prp31-like	60680	Si011270m	--	53516	Si010537m	K12235|0|sita:101775337|K12235 serine racemase [EC:5.1.1.18] | (RefSeq) serine racemase	53516	Si010644m	K12235|1.61777e-173|sita:101775337|K12235 serine racemase [EC:5.1.1.18] | (RefSeq) serine racemase	33132	Si009257m	K17686|0|sita:101776417|K17686 Cu+-exporting ATPase [EC:3.6.3.54] | (RefSeq) probable copper-transporting ATPase HMA5	29482	Si010900m	K00432|4.67577e-119|sbi:SORBI_06g024920|K00432 glutathione peroxidase [EC:1.11.1.9] | (RefSeq) SORBIDRAFT_06g024920, Sb06g024920; hypothetical protein	15807	Si010366m	K13495|2.41511e-113|osa:4336630|K13495 cis-zeatin O-glucosyltransferase [EC:2.4.1.215] | (RefSeq) cis-zeatin O-glucosyltransferase 1	6582	Si010040m	K13495|0|sita:101777646|K13495 cis-zeatin O-glucosyltransferase [EC:2.4.1.215] | (RefSeq) putative cis-zeatin O-glucosyltransferase	3724	Si012438m	--	2534	Si012135m	K13495|0|sbi:SORBI_06g024950|K13495 cis-zeatin O-glucosyltransferase [EC:2.4.1.215] | (RefSeq) SORBIDRAFT_06g024950, Sb06g024950; hypothetical protein	5408	Si012663m	K13495|0|sita:101764819|K13495 cis-zeatin O-glucosyltransferase [EC:2.4.1.215] | (RefSeq) putative cis-zeatin O-glucosyltransferase	9466	Si010045m	K13495|0|sbi:SORBI_06g024960|K13495 cis-zeatin O-glucosyltransferase [EC:2.4.1.215] | (RefSeq) SORBIDRAFT_06g024960, Sb06g024960; hypothetical protein	15762	Si010032m
GZ0824	Quercetin-O-acetylhexoside	Flavonol	7:26970787	7	26970787	26.9708	2.811e-09	0.29957	97815	Si010053m	--	93124	Si009736m	K15193|0|sita:101779272|K15193 protein SPT2 | (RefSeq) trichohyalin-like	88306	Si011771m	--	78821	Si012401m	--	62413	Si011768m	--	54826	Si010192m	K01068|0|sita:101781418|K01068 acyl-coenzyme A thioesterase 1/2/4 [EC:3.1.2.2] | (RefSeq) acyl-coenzyme A thioesterase 8	52723	Si012148m	--	49586	Si011331m	--	45525	Si011836m	--	35518	Si012565m	--	24710	Si012496m	--	9279	Si010033m	--	4113	Si009346m	--	636	Si010542m
GZ0844	unknown	unknown	1:8787517	1	8787517	8.78752	1.2859e-07	0.22211	67021	Si019748m	--	42112	Si017877m	K04506|0|sita:101754109|K04506 E3 ubiquitin-protein ligase SIAH1 [EC:2.3.2.27] | (RefSeq) E3 ubiquitin-protein ligase SINAT2-like	40888	Si020126m	--	16162	Si017724m	K09510|0|sita:101755305|K09510 DnaJ homolog subfamily B member 4 | (RefSeq) dnaJ homolog subfamily B member 1-like	13531	Si019170m	--	9950	Si017882m	--	655	Si017637m	K09060|0|sita:101756519|K09060 plant G-box-binding factor | (RefSeq) transcription factor HBP-1a-like	443	Si018555m	--	4774	Si018487m	K13993|6.35727e-91|sita:101757734|K13993 HSP20 family protein | (RefSeq) 18.9 kDa heat shock protein-like	6865	Si018415m	--	13357	Si017423m	K00948|0|sita:101758146|K00948 ribose-phosphate pyrophosphokinase [EC:2.7.6.1] | (RefSeq) ribose-phosphate pyrophosphokinase 1, chloroplastic	19555	Si016257m	--	45211	Si018215m	K08495|1.65322e-157|sita:101759363|K08495 golgi SNAP receptor complex member 1 | (RefSeq) Golgi SNAP receptor complex member 1-2	49047	Si016610m
GZ0844	unknown	unknown	1:8897541	1	8897541	8.89754	4.9208e-08	0.23719	92456	Si017423m	K00948|0|sita:101758146|K00948 ribose-phosphate pyrophosphokinase [EC:2.7.6.1] | (RefSeq) ribose-phosphate pyrophosphokinase 1, chloroplastic	86591	Si016257m	--	62896	Si018215m	K08495|1.65322e-157|sita:101759363|K08495 golgi SNAP receptor complex member 1 | (RefSeq) Golgi SNAP receptor complex member 1-2	56882	Si016610m	--	58263	Si020527m	--	50479	Si017042m	K13412|0|zma:103652859|K13412 calcium-dependent protein kinase [EC:2.7.11.1] | (RefSeq) calcium-dependent protein kinase 28-like	50479	Si016899m	K13412|0|zma:103652859|K13412 calcium-dependent protein kinase [EC:2.7.11.1] | (RefSeq) calcium-dependent protein kinase 28-like	50479	Si016902m	K13412|0|zma:103652859|K13412 calcium-dependent protein kinase [EC:2.7.11.1] | (RefSeq) calcium-dependent protein kinase 28-like	42311	Si019957m	K16732|0|sita:101761513|K16732 protein regulator of cytokinesis 1 | (RefSeq) 65-kDa microtubule-associated protein 3	40261	Si019656m	--	20584	Si017973m	K03143|2.7691e-140|sita:101762736|K03143 transcription initiation factor TFIIH subunit 3 | (RefSeq) general transcription factor IIH subunit 3	18765	Si018140m	--	11529	Si016786m	--	5639	Si019393m
GZ0844	unknown	unknown	1:8923495	1	8923495	8.9235	1.1607e-08	0.26023	88850	Si018215m	K08495|1.65322e-157|sita:101759363|K08495 golgi SNAP receptor complex member 1 | (RefSeq) Golgi SNAP receptor complex member 1-2	82836	Si016610m	--	84217	Si020527m	--	76433	Si017042m	K13412|0|zma:103652859|K13412 calcium-dependent protein kinase [EC:2.7.11.1] | (RefSeq) calcium-dependent protein kinase 28-like	76433	Si016899m	K13412|0|zma:103652859|K13412 calcium-dependent protein kinase [EC:2.7.11.1] | (RefSeq) calcium-dependent protein kinase 28-like	76433	Si016902m	K13412|0|zma:103652859|K13412 calcium-dependent protein kinase [EC:2.7.11.1] | (RefSeq) calcium-dependent protein kinase 28-like	68265	Si019957m	K16732|0|sita:101761513|K16732 protein regulator of cytokinesis 1 | (RefSeq) 65-kDa microtubule-associated protein 3	66215	Si019656m	--	46538	Si017973m	K03143|2.7691e-140|sita:101762736|K03143 transcription initiation factor TFIIH subunit 3 | (RefSeq) general transcription factor IIH subunit 3	44719	Si018140m	--	37483	Si016786m	--	31593	Si019393m	--	21073	Si018136m	--	22937	Si020419m
GZ0844	unknown	unknown	1:9118455	1	9118455	9.11846	3.6827e-07	0.20583	91241	Si018163m	--	88130	Si018107m	--	89144	Si020358m	--	83387	Si020073m	K13162|0|sita:101767357|K13162 poly(rC)-binding protein 2/3/4 | (RefSeq) RNA-binding KH domain-containing protein PEPPER-like	62083	Si019992m	--	48836	Si019386m	--	16777	Si020030m	--	14295	Si020052m	--	6950	Si019406m	--	9118407	Si019517m	--	3383	Si019414m	--	7155	Si019411m	--	12398	Si018205m	--	19873	Si020468m
GZ0844	unknown	unknown	1:9152316	1	9152316	9.15232	6.4745e-08	0.23286	95944	Si019992m	--	82697	Si019386m	--	50638	Si020030m	--	48156	Si020052m	--	40811	Si019406m	--	33715	Si019517m	--	30242	Si019414m	--	26470	Si019411m	--	20532	Si018205m	--	13734	Si020468m	--	12146	Si019211m	--	10171	Si020093m	--	5598	Si019796m	--	3854	Si019247m
GZ0844	unknown	unknown	1:9292754	1	9292754	9.29275	1.2496e-07	0.22256	73979	Si017148m	--	60445	Si016321m	--	56050	Si017627m	K13335|0|sita:101770870|K13335 peroxin-16 | (RefSeq) peroxisome biogenesis protein 16	56050	Si017537m	K13335|0|sita:101770870|K13335 peroxin-16 | (RefSeq) peroxisome biogenesis protein 16	57352	Si020280m	--	43713	Si018220m	--	37095	Si020607m	--	31749	Si017971m	K12893|7.81696e-131|sita:101773686|K12893 splicing factor, arginine/serine-rich 4/5/6 | (RefSeq) serine/arginine-rich splicing factor RS40	31749	Si018179m	K12893|1.94869e-95|sita:101773686|K12893 splicing factor, arginine/serine-rich 4/5/6 | (RefSeq) serine/arginine-rich splicing factor RS40	29233	Si017644m	--	27208	Si018572m	K16465|1.02095e-61|sita:101774756|K16465 centrin-1 | (RefSeq) calcium-binding protein KIC-like	6761	Si017999m	--	14898	Si018257m	K03245|5.78019e-105|sita:101775977|K03245 translation initiation factor 3 subunit J | (RefSeq) eukaryotic translation initiation factor 3 subunit J-A-like	19901	Si020362m
GZ0844	unknown	unknown	1:9382469	1	9382469	9.38247	3.4983e-08	0.24259	81416	Si017999m	--	71489	Si018257m	K03245|5.78019e-105|sita:101775977|K03245 translation initiation factor 3 subunit J | (RefSeq) eukaryotic translation initiation factor 3 subunit J-A-like	68015	Si020362m	K15535|4.71737e-07|sita:101776383|K15535 phosphoglucan, water dikinase [EC:2.7.9.5] | (RefSeq) phosphoglucan, water dikinase, chloroplastic	12882	Si017535m	--	12882	Si016888m	--	4353	Si018590m	K14324|1.22972e-95|zma:100194333|K14324 histone deacetylase complex subunit SAP18 | (RefSeq) histone deacetylase complex subunit SAP18	9380095	Si019061m	K15086|2.01686e-165|sita:101783156|K15086 (3S)-linalool synthase [EC:4.2.3.25] | (RefSeq) (3S,6E)-nerolidol synthase 1-like	3363	Si020307m	--	23068	Si016840m	K15086|0|sita:101783156|K15086 (3S)-linalool synthase [EC:4.2.3.25] | (RefSeq) (3S,6E)-nerolidol synthase 1-like	63606	Si020240m	K15086|0|sita:101779235|K15086 (3S)-linalool synthase [EC:4.2.3.25] | (RefSeq) (3S,6E)-nerolidol synthase 1-like	55319	Si016423m	K15535|0|sita:101776383|K15535 phosphoglucan, water dikinase [EC:2.7.9.5] | (RefSeq) phosphoglucan, water dikinase, chloroplastic	40513	Si017732m	K06664|0|sita:101781935|K06664 peroxin-2 | (RefSeq) peroxisome biogenesis protein 2-like	9873	Si019265m	--	4181	Si016662m
GZ0844	unknown	unknown	1:9459565	1	9459565	9.45956	7.2566e-08	0.23107	89978	Si017535m	--	89978	Si016888m	--	81449	Si018590m	K14324|1.22972e-95|zma:100194333|K14324 histone deacetylase complex subunit SAP18 | (RefSeq) histone deacetylase complex subunit SAP18	76629	Si019061m	K15086|2.01686e-165|sita:101783156|K15086 (3S)-linalool synthase [EC:4.2.3.25] | (RefSeq) (3S,6E)-nerolidol synthase 1-like	73267	Si020307m	--	51233	Si016840m	K15086|0|sita:101783156|K15086 (3S)-linalool synthase [EC:4.2.3.25] | (RefSeq) (3S,6E)-nerolidol synthase 1-like	10846	Si020240m	K15086|0|sita:101779235|K15086 (3S)-linalool synthase [EC:4.2.3.25] | (RefSeq) (3S,6E)-nerolidol synthase 1-like	86969	Si019265m	--	71053	Si016662m	--
GZ0844	unknown	unknown	1:9618698	1	9618698	9.6187	7.8228e-09	0.2666	40153	Si016366m	--	40153	Si016373m	--	40153	Si016362m	--	40153	Si016837m	--	40153	Si016729m	--	40153	Si016731m	--	30531	Si017820m	K01802|5.02792e-104|sita:101782323|K01802 peptidylprolyl isomerase [EC:5.2.1.8] | (RefSeq) peptidyl-prolyl cis-trans isomerase-like	23814	Si017112m	K06970|0|sita:101782727|K06970 23S rRNA (adenine1618-N6)-methyltransferase [EC:2.1.1.181] | (RefSeq) methyltransferase-like protein 16	10762	Si016776m	K01885|0|sita:101784608|K01885 glutamyl-tRNA synthetase [EC:6.1.1.17] | (RefSeq) glutamate--tRNA ligase, chloroplastic/mitochondrial	6253	Si017559m	--	386	Si018607m	--	1857	Si018932m	--	7036	Si019524m	K16055|0|sita:101785973|K16055 trehalose 6-phosphate synthase/phosphatase [EC:2.4.1.15 3.1.3.12] | (RefSeq) probable alpha, alpha-trehalose-phosphate synthase [UDP-forming] 8	33994	Si019762m
[truncated: 832 more rows]
[truncated: 58 more columns]

## Sheet: Table S8 mGWAS Loci
Supplemental Table 8. The list of total loci detected in millet mGWAS.
ID	Peak number	Chr	Position (bp)	Position (Mb)	P-value
Loci001	GZ0997	1	2309457	2.30946	1.7974e-08
Loci002	GZ2033	1	5975930	5.97593	1.8289e-09
Loci003	GZ1165	1	8422712	8.42271	1.7638e-11
Loci004	GZ1203	1	8830655	8.83066	1.3387e-13
Loci005	GZ1164	1	9216252	9.21625	1.2209e-13
Loci006	GZ1165	1	9618698	9.6187	3.0404e-15
Loci007	GZ1203	1	9761357	9.76136	2.2807e-13
[truncated: 230 more rows]

## Sheet: Table S9 mGWAS hot spots
Supplemental Table 9. Co-mapping of metabolites
[truncated: 684 more rows]

[truncated: 4 more sheets: Table S10 Fst, Table S11 Metabolites Fst, Table S12 Metabolic genotype, Table S13  qRT-PCR Primers]
